# Supplementary material for: Shallow-water zoantharians (Cnidaria, Hexacorallia) from the Central Indo-Pacific
Source: Zookeys. 2014 Oct 7;(444):1–57. doi: 10.3897/zookeys.444.7537 (PMC4205731; doi:10.3897/zookeys.444.7537)
Supplement: XML Treatment for Acrozoanthus australiae [file zookeys.444.7537-treatment1.xml]

<!DOCTYPE tp:taxon-treatment
  PUBLIC "-//TaxonX//DTD Taxonomic Treatment Publishing DTD v0 20100105//EN" "tax-treatment-NSO.dtd">
<tp:taxon-treatment xmlns:tp="http://www.plazi.org/taxpub"><tp:treatment-meta><kwd-group><label>Taxon classification</label><kwd><named-content content-type="kingdom">Animalia</named-content></kwd><kwd><named-content content-type="order">Zoantharia</named-content></kwd><kwd><named-content content-type="family">Zoanthidae</named-content></kwd></kwd-group><mixed-citation publication-type="journal"><person-group><name><surname>Reimer</surname><given-names>James D.</given-names></name><name><surname>Poliseno</surname><given-names>Angelo</given-names></name><name><surname>Hoeksema</surname><given-names>Bert W.</given-names></name></person-group><article-title>Shallow-water zoantharians (<tp:taxon-name><tp:taxon-name-part taxon-name-part-type="phylum">Cnidaria</tp:taxon-name-part></tp:taxon-name>, <tp:taxon-name><tp:taxon-name-part taxon-name-part-type="subclass">Hexacorallia</tp:taxon-name-part></tp:taxon-name>) from the Central Indo-Pacific</article-title><source>Zookeys</source><day>7</day><month>10</month><year>2014</year><volume>2014</volume><issue>444</issue><fpage>1</fpage><lpage>57</lpage><pub-id pub-id-type="doi">10.3897/zookeys.444.7537</pub-id></mixed-citation></tp:treatment-meta><tp:nomenclature><label>1.</label><tp:taxon-name>
                                            <tp:taxon-name-part taxon-name-part-type="genus">Acrozoanthus</tp:taxon-name-part>
                                            <tp:taxon-name-part taxon-name-part-type="species">australiae</tp:taxon-name-part>
                                        </tp:taxon-name><tp:taxon-authority>Saville–Kent, 1893</tp:taxon-authority><xref ref-type="fig" rid="F2">Figures 2A</xref><xref ref-type="fig" rid="F3">, 3</xref></tp:nomenclature><tp:treatment-sec sec-type="Specimens examined"><title>Specimens examined</title><p>(n=16). RMNH Coel 23405, Tg. Bengteng (=Galghoek), Ambon, Moluccas, depth = 3 to 4 m, collected November 10, 1990 by J.C. den Hartog; RMNH Coel 23406, outer bay, Ruhmatiga, Hitu, Ambon, Moluccas, depth = approx. 3 m, collected December 3, 1990 by J.C. den Hartog; RMNH Coel 23407, station 17, southeast side of Pombo Island, Ambon, Moluccas, depth = 6 m, collected November 17, 1994 by J.C. den Hartog; RMNH Coel 23408, west-northwest of Barrang Lompo, Spermonde Archipelago, South Sulawesi, depth = 1.5 to 4 m, collected December 23, 1994 by J.C. den Hartog; RMNH Coel 23409, entrance of harbor near light beacon, northwest of Gusung, Spermonde Archipelago, South Sulawesi, depth = 5 to 7 m, collected October 7, 1990 by J.C. den Hartog; RMNH Coel 23410, 7.5 km west of Makassar, Spermonde Archipelago, South Sulawesi (<named-content xmlns:xlink="http://www.w3.org/1999/xlink" content-type="dwc:verbatimCoordinates" xlink:type="simple">05°07'S, 119°20'E</named-content>), depth = NA, collected May 31, 1994 by J.C. den Hartog; RMNH Coel 23411, west of Gusung (=Lae–Lae Keke) (=1 km northwest of Makassar), Spermonde Archipelago, South Sulawesi (<named-content xmlns:xlink="http://www.w3.org/1999/xlink" content-type="dwc:verbatimCoordinates" xlink:type="simple">05°07.5'S, 119°23'E</named-content>), depth = NA, collected May 31, 1994 by J.C. den Hartog; RMNH Coel 24100, station MAL04, south coast northeast of Cape Hahurong, Ambon, Moluccas (<named-content xmlns:xlink="http://www.w3.org/1999/xlink" content-type="dwc:verbatimCoordinates" xlink:type="simple">03°47'S, 128°06'E</named-content>), depth = 2 to 28 m, collected June 6, 1996 by J.C. den Hartog; RMNH Coel 40361, NNM–LIPI–WWF Expedition station BAL.16, southeast side of Pulau Serangan, Bali (<named-content xmlns:xlink="http://www.w3.org/1999/xlink" content-type="dwc:verbatimCoordinates" xlink:type="simple">08°44'48"S, 115°14'26"E</named-content>), depth = to 10 m, collected April 6, 2001 by J. Goud; RMNH Coel 40549, Snellius–II Expedition station 4.011, reef edge west of Mai, Maisel Islands, Banda Sea (<named-content xmlns:xlink="http://www.w3.org/1999/xlink" content-type="dwc:verbatimCoordinates" xlink:type="simple">05°28'S, 127°31'E</named-content>), depth = 1 to 30 m, collected September 7, 1984; RMNH Coel 40550, Snellius–II Expedition station 4.001, near Tawiri, Ambon Bay, Moluccas (<named-content xmlns:xlink="http://www.w3.org/1999/xlink" content-type="dwc:verbatimCoordinates" xlink:type="simple">03°42'S, 128°07'E</named-content>), depth = approx. 1.5 to 8 m, collected September 4, 1984; RMNH Coel 40554, Snellius–II Expedition station 4.006, near Eri, Ambon Bay, Moluccas (<named-content xmlns:xlink="http://www.w3.org/1999/xlink" content-type="dwc:verbatimCoordinates" xlink:type="simple">03°45'S, 128°8'E</named-content>), depth = approx. 1.5 to 5 m, collected September 4, 1984; RMNH Coel 40556, Snellius–II Expedition station 4.006, near Eri, Ambon Bay, Moluccas (<named-content xmlns:xlink="http://www.w3.org/1999/xlink" content-type="dwc:verbatimCoordinates" xlink:type="simple">03°45'S, 128°8'E</named-content>), depth = approx. 1.5 to 5 m, collected August 29, 1984; RMNH Coel 40558, Snellius–II Expedition station 4.030, west coast of Binongko, Tukang Besi Islands, Banda Sea (<named-content xmlns:xlink="http://www.w3.org/1999/xlink" content-type="dwc:verbatimCoordinates" xlink:type="simple">05°55'S, 123°59'E</named-content>), depth = approx. 3 to 4 m, collected September 10, 1984 by M. Slierings; RMNH Coel 40566, west side of Pulau Samalona, 7.5 km west of Makassar, Spermonde Archipelago, South Sulawesi (<named-content xmlns:xlink="http://www.w3.org/1999/xlink" content-type="dwc:verbatimCoordinates" xlink:type="simple">05°07'S, 119°20'E</named-content>), depth = NA, collected February 18, 1994 by B.W. Hoeksema; RMNH Coel 40569, Fauna Malesiana Marine Sulawesi Expedition station SUL.06, Pantai Parigi, Pulau Lembeh, Selat Lembeh, North Sulawesi (<named-content xmlns:xlink="http://www.w3.org/1999/xlink" content-type="dwc:verbatimCoordinates" xlink:type="simple">01°28'N, 125°14'E</named-content>), depth = 0 to 6 m, collected October 15, 1994 by M. Slierings.</p></tp:treatment-sec><tp:treatment-sec sec-type="Photographic records"><title>Photographic records</title><p>(n=6). West side of Pulau Lae–Lae (<named-content xmlns:xlink="http://www.w3.org/1999/xlink" content-type="dwc:verbatimCoordinates" xlink:type="simple">05°08'05"S, 119°23'15"E</named-content>), South Sulawesi, May 24, 1997; station MAL.19 (<named-content xmlns:xlink="http://www.w3.org/1999/xlink" content-type="dwc:verbatimCoordinates" xlink:type="simple">03°43'S, 128°03'E</named-content>), Tanjune Batu Dua, east of Hatu, north coast of Ambon Bay, Moluccas, November 19, 1996; station MAL.22 (<named-content xmlns:xlink="http://www.w3.org/1999/xlink" content-type="dwc:verbatimCoordinates" xlink:type="simple">03°48'S, 128°06'E</named-content>), southwest coast, east of Tunjung Nusanive, Ambon Bay, Moluccas, November 21, 1996; Nusa Penida, Lombok Strait, east Bali, May 26, 1998 (<named-content xmlns:xlink="http://www.w3.org/1999/xlink" content-type="dwc:verbatimCoordinates" xlink:type="simple">08°40'56"S, 115°28'56"E</named-content>); northwest Pulau Samalona, Spermonde Archipelago, South Sulawesi (<named-content xmlns:xlink="http://www.w3.org/1999/xlink" content-type="dwc:verbatimCoordinates" xlink:type="simple">05°07'25"S, 119°20'10"E</named-content>), January 12, 1997; western slope of Bone Lola shoal, Spermonde Archipelago, South Sulawesi (<named-content xmlns:xlink="http://www.w3.org/1999/xlink" content-type="dwc:verbatimCoordinates" xlink:type="simple">05°03'15"S, 119°21'15"E</named-content>), April 22, 1998.</p></tp:treatment-sec><tp:treatment-sec sec-type="Description"><title>Description.</title><p>Non-incrusted zooxanthellate zoantharian that inhabits the outside of eunicid worm tubes (<xref ref-type="bibr" rid="B28">Haddon 1895</xref>), with a unique asexual form of “budding” (<xref ref-type="bibr" rid="B88">Ryland 1997</xref>). Easily recognizable as it is an epibiont on outside surface of eunicid worm tube, and has a reduced stoloniferous coenenchyme, long pale yellow-green or pale purple tentacles (n=approx. 40–50) with occasional fluorescent green markings and black tips, and light brown/purple to white ectoderm with similarly colored oral disks (Figure <xref ref-type="fig" rid="F2">2A</xref>). Preserved specimens in this study had polyps of average 6.0 mm in height (range 2.5–14 mm), 3.2 mm in width (range 2–5 mm) (n=8 specimens examined [RMNH Coel 40361, 40549, 40550, 40554, 40556, 40558, 40566, 40569], 10 polyps/specimen), and oral disks approximately 6 mm in diameter when expanded in situ (partially adapted from <xref ref-type="bibr" rid="B78">Reimer et al. 2011b</xref>). Specimen RMNH Coel 40566 had much larger polyps than other specimens (average height 10.6 mm, average width 4.3 mm), but this may be due to preservation in formalin as opposed to ethanol than to any phenotypic difference.</p><fig id="F2" position="float" orientation="portrait"><label>Figure 2.</label><caption><p>Images of <italic><tp:taxon-name><tp:taxon-name-part taxon-name-part-type="genus">Acrozoanthus</tp:taxon-name-part></tp:taxon-name></italic> and <italic><tp:taxon-name><tp:taxon-name-part taxon-name-part-type="genus">Zoanthus</tp:taxon-name-part></tp:taxon-name></italic> species from photographic records in this study. <bold>A</bold> <italic><tp:taxon-name><tp:taxon-name-part taxon-name-part-type="genus">Acrozoanthus</tp:taxon-name-part> <tp:taxon-name-part taxon-name-part-type="species">australiae</tp:taxon-name-part></tp:taxon-name></italic> at Nusa Penida, Lombok Strait, east Bali, May 26, 1998 <bold>B</bold> <italic><tp:taxon-name><tp:taxon-name-part taxon-name-part-type="genus">Zoanthus</tp:taxon-name-part> <tp:taxon-name-part taxon-name-part-type="species">sansibaricus</tp:taxon-name-part></tp:taxon-name></italic> at Station BER.26, northeast Buliulin (south of Samama Island), East Kalimantan, Berau Islands, October 15, 2003 <bold>C</bold> <italic><tp:taxon-name><tp:taxon-name-part taxon-name-part-type="genus">Zoanthus</tp:taxon-name-part></tp:taxon-name></italic> sp. at west side of Pulau Samalona, Spermonde Archipelago, South Sulawesi, September 16, 1997; and <bold>D</bold> <italic><tp:taxon-name><tp:taxon-name-part taxon-name-part-type="genus">Zoanthus</tp:taxon-name-part></tp:taxon-name></italic> sp. west of Gusung (=Pulau Lae–Lae Keke), Spermonde Archipelago, South Sulawesi, October 11 1997.</p></caption><graphic xmlns:xlink="http://www.w3.org/1999/xlink" xlink:href="zookeys-444-001-g002.jpg" position="float" orientation="portrait" xlink:type="simple" id="oo_32419.jpg"/></fig></tp:treatment-sec><tp:treatment-sec sec-type="Distribution"><title>Distribution.</title><p><bold>Regions recorded in this study</bold> (Figure <xref ref-type="fig" rid="F3">3</xref>). East coast of Bali (5), Spermonde Archipelago (9), Tukang Besi Islands (12), Maisel Islands (13), Moluccas (14), Lembeh Strait (17).</p><fig id="F3" position="float" orientation="portrait"><label>Figure 3.</label><caption><p>Distribution of <italic><tp:taxon-name><tp:taxon-name-part taxon-name-part-type="genus">Acrozoanthus</tp:taxon-name-part></tp:taxon-name></italic> and <italic><tp:taxon-name><tp:taxon-name-part taxon-name-part-type="genus">Zoanthus</tp:taxon-name-part></tp:taxon-name></italic> species from specimens and photographic records from this study. <italic><tp:taxon-name><tp:taxon-name-part taxon-name-part-type="genus">Acrozoanthus</tp:taxon-name-part> <tp:taxon-name-part taxon-name-part-type="species">australiae</tp:taxon-name-part></tp:taxon-name></italic> specimens in red, <italic><tp:taxon-name><tp:taxon-name-part taxon-name-part-type="genus">Zoanthus</tp:taxon-name-part> <tp:taxon-name-part taxon-name-part-type="species">sansibaricus</tp:taxon-name-part></tp:taxon-name></italic> in green, and <italic><tp:taxon-name><tp:taxon-name-part taxon-name-part-type="genus">Zoanthus</tp:taxon-name-part></tp:taxon-name></italic> sp. in blue. Region numbers correspond to locations given in species’ information. Boxes indicate presence of specimens (with or without photographic records), while circles indicate only photographic records. Overlapping symbols indicate the same region.</p></caption><graphic xmlns:xlink="http://www.w3.org/1999/xlink" xlink:href="zookeys-444-001-g003.jpg" position="float" orientation="portrait" xlink:type="simple" id="oo_32420.jpg"/></fig><p><bold>Previous records.</bold> Originally described from Australia, where it has been reported from both the coast of northern Queensland, and the region around Darwin in the Northern Territory. Subsequent records reported from North Sulawesi, Indonesia (<xref ref-type="bibr" rid="B95">Sinniger et al. 2005</xref>, <xref ref-type="bibr" rid="B78">Reimer et al. 2011b</xref>), and photographic records from Mactan Island, Philippines (<xref ref-type="bibr" rid="B78">Reimer et al. 2011b</xref>). Also reported from southern Taiwan (<xref ref-type="bibr" rid="B78">Reimer et al. 2011b</xref>) and at Ningaloo, Western Australia (Y. Irei and J.D. Reimer, unpubl. data).</p></tp:treatment-sec><tp:treatment-sec sec-type="Remarks"><title>Remarks.</title><p>This genus is positioned within the genus <italic><tp:taxon-name><tp:taxon-name-part taxon-name-part-type="genus">Zoanthus</tp:taxon-name-part></tp:taxon-name></italic> based on phylogenetic analyses (<xref ref-type="bibr" rid="B78">Reimer et al. 2011b</xref>).</p></tp:treatment-sec><ref-list><ref id="B28"><mixed-citation xmlns:xlink="http://www.w3.org/1999/xlink" xlink:type="simple"><person-group><name name-style="western"><surname>Haddon</surname><given-names>AC</given-names></name></person-group> (<year>1895</year>) <article-title>Branched worm–tubes and <italic><tp:taxon-name><tp:taxon-name-part taxon-name-part-type="genus">Acrozoanthus</tp:taxon-name-part></tp:taxon-name></italic>.</article-title><source>Scientific Proceedings of the Royal Dublin Society</source><volume>VIII</volume>: <fpage>344</fpage>–<lpage>346</lpage>.</mixed-citation></ref><ref id="B88"><mixed-citation xmlns:xlink="http://www.w3.org/1999/xlink" xlink:type="simple"><person-group><name name-style="western"><surname>Ryland</surname><given-names>JS</given-names></name></person-group> (<year>1997</year>) <article-title>Budding in <italic><tp:taxon-name><tp:taxon-name-part taxon-name-part-type="genus">Acrozoanthus</tp:taxon-name-part></tp:taxon-name></italic> Saville–Kent, 1893 (<tp:taxon-name><tp:taxon-name-part taxon-name-part-type="class">Anthozoa</tp:taxon-name-part></tp:taxon-name>: <tp:taxon-name><tp:taxon-name-part taxon-name-part-type="order">Zoanthidea</tp:taxon-name-part></tp:taxon-name>).</article-title> In: <person-group><name name-style="western"><surname>den Hartog</surname><given-names>JC</given-names></name></person-group> (<role>Ed.</role>) <issue-title>Proceedings of the 6th International Conference of Coelenterate Biology.</issue-title><source>Nationaal Natuurhistorisch Museum, Leiden</source>,  <fpage>423</fpage>–<lpage>428</lpage>.</mixed-citation></ref><ref id="B78"><mixed-citation xmlns:xlink="http://www.w3.org/1999/xlink" xlink:type="simple"><person-group><name name-style="western"><surname>Reimer</surname><given-names>JD</given-names></name><name name-style="western"><surname>Ishikawa</surname><given-names>SA</given-names></name><name name-style="western"><surname>Hirose</surname><given-names>M</given-names></name></person-group> (<year>2011b</year>) <article-title>New records and molecular characterization of <italic><tp:taxon-name><tp:taxon-name-part taxon-name-part-type="genus">Acrozoanthus</tp:taxon-name-part></tp:taxon-name></italic> (<tp:taxon-name><tp:taxon-name-part taxon-name-part-type="phylum">Cnidaria</tp:taxon-name-part></tp:taxon-name>: <tp:taxon-name><tp:taxon-name-part taxon-name-part-type="class">Anthozoa</tp:taxon-name-part></tp:taxon-name>: <tp:taxon-name><tp:taxon-name-part taxon-name-part-type="family">Zoanthidae</tp:taxon-name-part></tp:taxon-name>) from Taiwan.</article-title><source>Marine Biodiversity</source><volume>41</volume>: <fpage>313</fpage>–<lpage>323</lpage>. doi: <ext-link ext-link-type="doi" xlink:href="10.1007/s12526-010-0069-5" xlink:type="simple">10.1007/s12526-010-0069-5</ext-link></mixed-citation></ref><ref id="B95"><mixed-citation xmlns:xlink="http://www.w3.org/1999/xlink" xlink:type="simple"><person-group><name name-style="western"><surname>Sinniger</surname><given-names>F</given-names></name><name name-style="western"><surname>Montoya–Burgos</surname><given-names>JI</given-names></name><name name-style="western"><surname>Chevaldonné</surname><given-names>P</given-names></name><name name-style="western"><surname>Pawlowski</surname><given-names>J</given-names></name></person-group> (<year>2005</year>) <article-title>Phylogeny of the order <tp:taxon-name><tp:taxon-name-part taxon-name-part-type="order">Zoantharia</tp:taxon-name-part></tp:taxon-name> (<tp:taxon-name><tp:taxon-name-part taxon-name-part-type="class">Anthozoa</tp:taxon-name-part></tp:taxon-name>, <tp:taxon-name><tp:taxon-name-part taxon-name-part-type="subclass">Hexacorallia</tp:taxon-name-part></tp:taxon-name>) based on the mitochondrial ribosomal genes.</article-title><source>Marine Biology</source><volume>147</volume>: <fpage>1121</fpage>–<lpage>1128</lpage>. doi: <ext-link ext-link-type="doi" xlink:href="10.1007/s00227-005-0016-3" xlink:type="simple">10.1007/s00227-005-0016-3</ext-link></mixed-citation></ref></ref-list></tp:taxon-treatment>
