# Supplementary material for: Shallow-water zoantharians (Cnidaria, Hexacorallia) from the Central Indo-Pacific
Source: Zookeys. 2014 Oct 7;(444):1–57. doi: 10.3897/zookeys.444.7537 (PMC4205731; doi:10.3897/zookeys.444.7537)
Supplement: XML Treatment for Zoanthus sansibaricus [file zookeys.444.7537-treatment2.xml]

<!DOCTYPE tp:taxon-treatment
  PUBLIC "-//TaxonX//DTD Taxonomic Treatment Publishing DTD v0 20100105//EN" "tax-treatment-NSO.dtd">
<tp:taxon-treatment xmlns:tp="http://www.plazi.org/taxpub"><tp:treatment-meta><kwd-group><label>Taxon classification</label><kwd><named-content content-type="kingdom">Animalia</named-content></kwd><kwd><named-content content-type="order">Zoantharia</named-content></kwd><kwd><named-content content-type="family">Zoanthidae</named-content></kwd></kwd-group><mixed-citation publication-type="journal"><person-group><name><surname>Reimer</surname><given-names>James D.</given-names></name><name><surname>Poliseno</surname><given-names>Angelo</given-names></name><name><surname>Hoeksema</surname><given-names>Bert W.</given-names></name></person-group><article-title>Shallow-water zoantharians (<tp:taxon-name><tp:taxon-name-part taxon-name-part-type="phylum">Cnidaria</tp:taxon-name-part></tp:taxon-name>, <tp:taxon-name><tp:taxon-name-part taxon-name-part-type="subclass">Hexacorallia</tp:taxon-name-part></tp:taxon-name>) from the Central Indo-Pacific</article-title><source>Zookeys</source><day>7</day><month>10</month><year>2014</year><volume>2014</volume><issue>444</issue><fpage>1</fpage><lpage>57</lpage><pub-id pub-id-type="doi">10.3897/zookeys.444.7537</pub-id></mixed-citation></tp:treatment-meta><tp:nomenclature><label>2.</label><tp:taxon-name>
                                            <tp:taxon-name-part taxon-name-part-type="genus">Zoanthus</tp:taxon-name-part>
                                            <tp:taxon-name-part taxon-name-part-type="species">sansibaricus</tp:taxon-name-part>
                                        </tp:taxon-name><tp:taxon-authority>Carlgren, 1900</tp:taxon-authority><xref ref-type="fig" rid="F2">Figures 2B</xref><xref ref-type="fig" rid="F3">, 3</xref></tp:nomenclature><tp:treatment-sec sec-type="Specimens examined"><title>Specimens examined</title><p>(n=1). RMNH Coel 40476, Rumphius Biohistorical Expedition station 27, Leitimur, south coast, Hutumuri, Ambon, Moluccas, depth = intertidal, collected November 26, 1990 by M.S.S. Lavaleye.</p></tp:treatment-sec><tp:treatment-sec sec-type="Photographic records"><title>Photographic records</title><p>(n=9). Southeast Siberut, West Sumatra (<named-content xmlns:xlink="http://www.w3.org/1999/xlink" content-type="dwc:verbatimCoordinates" xlink:type="simple">01°44'S, 99°15'E</named-content>), December 15, 1996; east Menjangan Island, West Bali (<named-content xmlns:xlink="http://www.w3.org/1999/xlink" content-type="dwc:verbatimCoordinates" xlink:type="simple">08°05'25"S, 114°31'40"E</named-content>), May 21, 1998; west Pulau Lumu Lumu, Spermonde Archipelago, South Sulawesi (<named-content xmlns:xlink="http://www.w3.org/1999/xlink" content-type="dwc:verbatimCoordinates" xlink:type="simple">04°58'30"S, 119°12'30"E</named-content>), October 8, 1997; west Pulau Kudingareng Keke, Spermonde Archipelago, South Sulawesi (<named-content xmlns:xlink="http://www.w3.org/1999/xlink" content-type="dwc:verbatimCoordinates" xlink:type="simple">05°06'20"S, 119°17'03"E</named-content>), May 29, 1997; northwest Pulau Barang Lompo, Spermonde Archipelago, South Sulawesi (<named-content xmlns:xlink="http://www.w3.org/1999/xlink" content-type="dwc:verbatimCoordinates" xlink:type="simple">05°02'35"S, 119°19'10"E</named-content>), July 21, 1998; south Pulau Samalona, Spermonde Archipelago, South Sulawesi (<named-content xmlns:xlink="http://www.w3.org/1999/xlink" content-type="dwc:verbatimCoordinates" xlink:type="simple">05°07'45"S, 119°20'25"E</named-content>), October 27, 1997; west Pulau Lae Lae Besar, Spermonde Archipelago, South Sulawesi (<named-content xmlns:xlink="http://www.w3.org/1999/xlink" content-type="dwc:verbatimCoordinates" xlink:type="simple">05°08'15"S, 119°23'10"E</named-content>), November 12, 1997; northwest Pulau Lae Lae Keke, Spermonde Archipelago, South Sulawesi (<named-content xmlns:xlink="http://www.w3.org/1999/xlink" content-type="dwc:verbatimCoordinates" xlink:type="simple">05°07'10"S, 119°23'25"E</named-content>), October 11, 1997; Station BER.26, northeast Buliulin (south of Samama Island), Berau Islands, East Kalimantan, (<named-content xmlns:xlink="http://www.w3.org/1999/xlink" content-type="dwc:verbatimCoordinates" xlink:type="simple">02°07'07"N, 118°20'32"E</named-content>), October 15, 2003.</p></tp:treatment-sec><tp:treatment-sec sec-type="Description"><title>Description.</title><p>Can form colonies of up to 1 m<sup>2</sup>, but often forming much smaller colonies in cracks and small overhangs in intertidal and shallow waters (&lt;5 m). with polyps well clear and free of the coenenchyme (“liberae”) (<xref ref-type="bibr" rid="B60">Pax 1910</xref>, <xref ref-type="bibr" rid="B71">Reimer et al. 2006b</xref>). Adult polyps 2–12 mm in diameter when open, up to 20 mm in length but usually shorter, particularly in locations with strong currents or waves. The sole specimen (RMNH Coel 40476) in this study has small polyps (height average 2.8 mm, range 2–5 mm; width average 2.4 mm, range 1.5–4 mm) within the reported range of this species. External polyp surface generally uniform, light to dark gray-blue with no significant markings or patterns. Tentacles 40–58, mesenteries 48–54. Wide variation in oral disk colors, patterns, and in colors of tentacles (Figure <xref ref-type="fig" rid="F2">2B</xref>) (<xref ref-type="bibr" rid="B69">Reimer et al. 2004</xref>, <xref ref-type="bibr" rid="B70">2006a</xref>) (partially adapted from <xref ref-type="bibr" rid="B66">Reimer and Hickman 2009</xref>).</p></tp:treatment-sec><tp:treatment-sec sec-type="Distribution"><title>Distribution.</title><p><bold>Regions recorded in this study</bold> (Figure <xref ref-type="fig" rid="F3">3</xref>). West Sumatra (1), West Bali (4), Spermonde Archipelago (9), Moluccas (14), Berau Islands (19).</p><p><bold>Previous records.</bold> This species has previously been reported from Zanzibar (type locality), Singapore (<xref ref-type="bibr" rid="B67">Reimer and Todd 2009</xref>), Taiwan (<xref ref-type="bibr" rid="B79">Reimer et al. 2011c</xref>, <xref ref-type="bibr" rid="B83">2013a</xref>), Palau (<xref ref-type="bibr" rid="B82">Reimer et al. 2014a</xref>), southern Japan (<xref ref-type="bibr" rid="B69">Reimer et al. 2004</xref>, <xref ref-type="bibr" rid="B70">2006a</xref>, <xref ref-type="bibr" rid="B48">Kamezaki et al. 2013</xref>), and is considered to have a very wide Indo-Pacific distribution.</p></tp:treatment-sec><tp:treatment-sec sec-type="Remarks"><title>Remarks.</title><p>Based on its wide Indo-Pacific distribution, it is very likely that this zooxanthellate species is much more common within the CIP than reported here. One possible reason for the lack of records from the CIP is that this species is most commonly found in the intertidal zone, which is under-sampled during SCUBA surveys. However, this species is also found to depths of 52 m (<xref ref-type="bibr" rid="B48">Kamezaki et al. 2013</xref>), although below the shallow littoral zone it rarely forms colonies &gt;100 polyps.</p><p>Additionally, as preserved specimens of <italic><tp:taxon-name><tp:taxon-name-part taxon-name-part-type="genus">Zoanthus</tp:taxon-name-part></tp:taxon-name></italic> are notoriously hard to identify to species level, the large number of unidentified <italic><tp:taxon-name><tp:taxon-name-part taxon-name-part-type="genus">Zoanthus</tp:taxon-name-part></tp:taxon-name></italic> specimens in this study undoubtedly include some <italic><tp:taxon-name><tp:taxon-name-part taxon-name-part-type="genus">Zoanthus</tp:taxon-name-part> <tp:taxon-name-part taxon-name-part-type="species">sansibaricus</tp:taxon-name-part></tp:taxon-name></italic> colonies. This is also likely one important reason explaining the presence of comparatively more photographic records of this species in this study, as <italic>in situ</italic> identification of colonies with expanded oral polyps is easier than preserved specimen identification.</p><p>This species may be the same as <italic><tp:taxon-name><tp:taxon-name-part taxon-name-part-type="genus">Zoanthus</tp:taxon-name-part> <tp:taxon-name-part taxon-name-part-type="species">coppingeri</tp:taxon-name-part></tp:taxon-name></italic> Haddon &amp; Shackleton, 1891b from the Great Barrier Reef, Australia, based on molecular data (Reimer, data not shown), which has been reported to be a senior synonym of <italic><tp:taxon-name><tp:taxon-name-part taxon-name-part-type="genus">Zoanthus</tp:taxon-name-part> <tp:taxon-name-part taxon-name-part-type="species">jukesii</tp:taxon-name-part></tp:taxon-name></italic> Haddon &amp; Shackleton, 1891b, <italic><tp:taxon-name><tp:taxon-name-part taxon-name-part-type="genus">Zoanthus</tp:taxon-name-part> <tp:taxon-name-part taxon-name-part-type="species">macgillivrayi</tp:taxon-name-part></tp:taxon-name></italic> Haddon &amp; Shackleton, 1891b, <italic><tp:taxon-name><tp:taxon-name-part taxon-name-part-type="genus">Zoanthus</tp:taxon-name-part> <tp:taxon-name-part taxon-name-part-type="species">annae</tp:taxon-name-part></tp:taxon-name></italic> Carlgren, 1937, <italic><tp:taxon-name><tp:taxon-name-part taxon-name-part-type="genus">Zoanthus</tp:taxon-name-part> <tp:taxon-name-part taxon-name-part-type="species">mantoni</tp:taxon-name-part></tp:taxon-name></italic> Carlgren, 1937, <italic><tp:taxon-name><tp:taxon-name-part taxon-name-part-type="genus">Zoanthus</tp:taxon-name-part> <tp:taxon-name-part taxon-name-part-type="species">fraseri</tp:taxon-name-part></tp:taxon-name></italic> Carlgren, 1937, all described from the Great Barrier Reef based on nematocyst data (<xref ref-type="bibr" rid="B6">Burnett et al. 1997</xref>).</p></tp:treatment-sec><tp:treatment-sec><!--Section generated to contain objects referenced in tp:taxon-treatment.--><fig id="F2" position="float" orientation="portrait"><label>Figure 2.</label><caption><p>Images of <italic><tp:taxon-name><tp:taxon-name-part taxon-name-part-type="genus">Acrozoanthus</tp:taxon-name-part></tp:taxon-name></italic> and <italic><tp:taxon-name><tp:taxon-name-part taxon-name-part-type="genus">Zoanthus</tp:taxon-name-part></tp:taxon-name></italic> species from photographic records in this study. <bold>A</bold> <italic><tp:taxon-name><tp:taxon-name-part taxon-name-part-type="genus">Acrozoanthus</tp:taxon-name-part> <tp:taxon-name-part taxon-name-part-type="species">australiae</tp:taxon-name-part></tp:taxon-name></italic> at Nusa Penida, Lombok Strait, east Bali, May 26, 1998 <bold>B</bold> <italic><tp:taxon-name><tp:taxon-name-part taxon-name-part-type="genus">Zoanthus</tp:taxon-name-part> <tp:taxon-name-part taxon-name-part-type="species">sansibaricus</tp:taxon-name-part></tp:taxon-name></italic> at Station BER.26, northeast Buliulin (south of Samama Island), East Kalimantan, Berau Islands, October 15, 2003 <bold>C</bold> <italic><tp:taxon-name><tp:taxon-name-part taxon-name-part-type="genus">Zoanthus</tp:taxon-name-part></tp:taxon-name></italic> sp. at west side of Pulau Samalona, Spermonde Archipelago, South Sulawesi, September 16, 1997; and <bold>D</bold> <italic><tp:taxon-name><tp:taxon-name-part taxon-name-part-type="genus">Zoanthus</tp:taxon-name-part></tp:taxon-name></italic> sp. west of Gusung (=Pulau Lae–Lae Keke), Spermonde Archipelago, South Sulawesi, October 11 1997.</p></caption><graphic xmlns:xlink="http://www.w3.org/1999/xlink" xlink:href="zookeys-444-001-g002.jpg" position="float" orientation="portrait" xlink:type="simple" id="oo_32419.jpg"/></fig><fig id="F3" position="float" orientation="portrait"><label>Figure 3.</label><caption><p>Distribution of <italic><tp:taxon-name><tp:taxon-name-part taxon-name-part-type="genus">Acrozoanthus</tp:taxon-name-part></tp:taxon-name></italic> and <italic><tp:taxon-name><tp:taxon-name-part taxon-name-part-type="genus">Zoanthus</tp:taxon-name-part></tp:taxon-name></italic> species from specimens and photographic records from this study. <italic><tp:taxon-name><tp:taxon-name-part taxon-name-part-type="genus">Acrozoanthus</tp:taxon-name-part> <tp:taxon-name-part taxon-name-part-type="species">australiae</tp:taxon-name-part></tp:taxon-name></italic> specimens in red, <italic><tp:taxon-name><tp:taxon-name-part taxon-name-part-type="genus">Zoanthus</tp:taxon-name-part> <tp:taxon-name-part taxon-name-part-type="species">sansibaricus</tp:taxon-name-part></tp:taxon-name></italic> in green, and <italic><tp:taxon-name><tp:taxon-name-part taxon-name-part-type="genus">Zoanthus</tp:taxon-name-part></tp:taxon-name></italic> sp. in blue. Region numbers correspond to locations given in species’ information. Boxes indicate presence of specimens (with or without photographic records), while circles indicate only photographic records. Overlapping symbols indicate the same region.</p></caption><graphic xmlns:xlink="http://www.w3.org/1999/xlink" xlink:href="zookeys-444-001-g003.jpg" position="float" orientation="portrait" xlink:type="simple" id="oo_32420.jpg"/></fig></tp:treatment-sec><ref-list><ref id="B60"><mixed-citation xmlns:xlink="http://www.w3.org/1999/xlink" xlink:type="simple"><person-group><name name-style="western"><surname>Pax</surname><given-names>F</given-names></name></person-group> (<year>1910</year>) <article-title>Studien an westindischen Actinien.</article-title> In: <person-group><name name-style="western"><surname>Spengel</surname><given-names>JW</given-names></name></person-group> (<role>Ed.</role>) <source>Ergebnisse einer Zoologischen Forschungreise nach westindien von Prof. W Kukenthal and Dr. Hartmeyer R im Jahre, 1907</source>. <publisher-name>Fischer G</publisher-name>, <publisher-loc>Jena</publisher-loc>, <supplement>Zoologische Jahrbucher Supplement 11</supplement>: <fpage>157</fpage>–<lpage>330</lpage>.</mixed-citation></ref><ref id="B71"><mixed-citation xmlns:xlink="http://www.w3.org/1999/xlink" xlink:type="simple"><person-group><name name-style="western"><surname>Reimer</surname><given-names>JD</given-names></name><name name-style="western"><surname>Ono</surname><given-names>S</given-names></name><name name-style="western"><surname>Takishita</surname><given-names>K</given-names></name><name name-style="western"><surname>Tsukahara</surname><given-names>J</given-names></name><name name-style="western"><surname>Maruyama</surname><given-names>T</given-names></name></person-group> (<year>2006b</year>) <article-title>Molecular evidence suggesting species in the zoanthid genera <italic><tp:taxon-name><tp:taxon-name-part taxon-name-part-type="genus">Palythoa</tp:taxon-name-part></tp:taxon-name></italic> and <italic><tp:taxon-name><tp:taxon-name-part taxon-name-part-type="genus">Protopalythoa</tp:taxon-name-part></tp:taxon-name></italic> (<tp:taxon-name><tp:taxon-name-part taxon-name-part-type="class">Anthozoa</tp:taxon-name-part></tp:taxon-name>: <tp:taxon-name><tp:taxon-name-part taxon-name-part-type="subclass">Hexacorallia</tp:taxon-name-part></tp:taxon-name>) are congeneric.</article-title><source>Zoological Science</source><volume>23</volume>(<issue>1</issue>): <fpage>87</fpage>–<lpage>94</lpage>. doi: <ext-link ext-link-type="doi" xlink:href="10.2108/zsj.23.87" xlink:type="simple">10.2108/zsj.23.87</ext-link></mixed-citation></ref><ref id="B69"><mixed-citation xmlns:xlink="http://www.w3.org/1999/xlink" xlink:type="simple"><person-group><name name-style="western"><surname>Reimer</surname><given-names>JD</given-names></name><name name-style="western"><surname>Ono</surname><given-names>S</given-names></name><name name-style="western"><surname>Takishita</surname><given-names>K</given-names></name><name name-style="western"><surname>Fujiwara</surname><given-names>Y</given-names></name><name name-style="western"><surname>Tsukahara</surname><given-names>J</given-names></name></person-group> (<year>2004</year>) <article-title>Reconsidering <italic><tp:taxon-name><tp:taxon-name-part taxon-name-part-type="genus">Zoanthus</tp:taxon-name-part></tp:taxon-name></italic> spp. diversity: molecular evidence of conspecifity within four previously presumed species.</article-title><source>Zoological Science</source><volume>21</volume>(<issue>5</issue>): <fpage>517</fpage>–<lpage>525</lpage>. doi: <ext-link ext-link-type="doi" xlink:href="10.2108/zsj.21.517" xlink:type="simple">10.2108/zsj.21.517</ext-link></mixed-citation></ref><ref id="B70"><mixed-citation xmlns:xlink="http://www.w3.org/1999/xlink" xlink:type="simple"><person-group><name name-style="western"><surname>Reimer</surname><given-names>JD</given-names></name><name name-style="western"><surname>Ono</surname><given-names>S</given-names></name><name name-style="western"><surname>Iwama</surname><given-names>A</given-names></name><name name-style="western"><surname>Tsukahara</surname><given-names>J</given-names></name><name name-style="western"><surname>Takishita</surname><given-names>K</given-names></name><name name-style="western"><surname>Maruyama</surname><given-names>T</given-names></name></person-group> (<year>2006a</year>) <article-title>Morphological and molecular revision of <italic><tp:taxon-name><tp:taxon-name-part taxon-name-part-type="genus">Zoanthus</tp:taxon-name-part></tp:taxon-name></italic> (<tp:taxon-name><tp:taxon-name-part taxon-name-part-type="class">Anthozoa</tp:taxon-name-part></tp:taxon-name>: <tp:taxon-name><tp:taxon-name-part taxon-name-part-type="subclass">Hexacorallia</tp:taxon-name-part></tp:taxon-name>) from southwestern Japan with description of two new species.</article-title><source>Zoological Science</source><volume>23</volume>(<issue>3</issue>): <fpage>261</fpage>–<lpage>275</lpage>. doi: <ext-link ext-link-type="doi" xlink:href="10.2108/zsj.23.261" xlink:type="simple">10.2108/zsj.23.261</ext-link></mixed-citation></ref><ref id="B66"><mixed-citation xmlns:xlink="http://www.w3.org/1999/xlink" xlink:type="simple"><person-group><name name-style="western"><surname>Reimer</surname><given-names>JD</given-names></name><name name-style="western"><surname>Hickman</surname><given-names>C</given-names></name></person-group> (<year>2009</year>) <article-title>Preliminary survey of zooxanthellate zoanthids (<tp:taxon-name><tp:taxon-name-part taxon-name-part-type="phylum">Cnidaria</tp:taxon-name-part></tp:taxon-name>: <tp:taxon-name><tp:taxon-name-part taxon-name-part-type="subclass">Hexacorallia</tp:taxon-name-part></tp:taxon-name>) of the Galápagos and associated symbiotic dinoflagellates (<italic><tp:taxon-name><tp:taxon-name-part taxon-name-part-type="genus">Symbiodinium</tp:taxon-name-part></tp:taxon-name></italic> spp.).</article-title><source>Galápagos Research</source><volume>66</volume>: <fpage>14</fpage>–<lpage>19</lpage>.</mixed-citation></ref><ref id="B67"><mixed-citation xmlns:xlink="http://www.w3.org/1999/xlink" xlink:type="simple"><person-group><name name-style="western"><surname>Reimer</surname><given-names>JD</given-names></name><name name-style="western"><surname>Todd</surname><given-names>PA</given-names></name></person-group> (<year>2009</year>) <article-title>Preliminary molecular examination of zooxanthellate zoanthid (<tp:taxon-name><tp:taxon-name-part taxon-name-part-type="subclass">Hexacorallia</tp:taxon-name-part></tp:taxon-name>, <tp:taxon-name><tp:taxon-name-part taxon-name-part-type="order">Zoantharia</tp:taxon-name-part></tp:taxon-name>) and associated zooxanthellae (<italic><tp:taxon-name><tp:taxon-name-part taxon-name-part-type="genus">Symbiodinium</tp:taxon-name-part></tp:taxon-name></italic> spp.) diversity in Singapore. Raffles Bulletin of Zoology.</article-title><source>Supplement</source><volume>22</volume>: <fpage>103</fpage>–<lpage>120</lpage>.</mixed-citation></ref><ref id="B79"><mixed-citation xmlns:xlink="http://www.w3.org/1999/xlink" xlink:type="simple"><person-group><name name-style="western"><surname>Reimer</surname><given-names>JD</given-names></name><name name-style="western"><surname>Obuchi</surname><given-names>M</given-names></name><name name-style="western"><surname>Irei</surname><given-names>Y</given-names></name><name name-style="western"><surname>Fujii</surname><given-names>T</given-names></name><name name-style="western"><surname>Nozawa</surname><given-names>Y</given-names></name></person-group> (<year>2011c</year>) <article-title>Shallow water brachycnemic zoanthids (<tp:taxon-name><tp:taxon-name-part taxon-name-part-type="phylum">Cnidaria</tp:taxon-name-part></tp:taxon-name>: <tp:taxon-name><tp:taxon-name-part taxon-name-part-type="subclass">Hexacorallia</tp:taxon-name-part></tp:taxon-name>) from Taiwan: a preliminary survey.</article-title><source>Zoological Studies</source><volume>50</volume>: <fpage>363</fpage>–<lpage>371</lpage>.</mixed-citation></ref><ref id="B83"><mixed-citation xmlns:xlink="http://www.w3.org/1999/xlink" xlink:type="simple"><person-group><name name-style="western"><surname>Reimer</surname><given-names>JD</given-names></name><name name-style="western"><surname>Irei</surname><given-names>Y</given-names></name><name name-style="western"><surname>Fujii</surname><given-names>T</given-names></name><name name-style="western"><surname>Yang</surname><given-names>SY</given-names></name></person-group> (<year>2013a</year>) <article-title>Phylogenetic analyses of shallow water zoanthids (<tp:taxon-name><tp:taxon-name-part taxon-name-part-type="phylum">Cnidaria</tp:taxon-name-part></tp:taxon-name>: <tp:taxon-name><tp:taxon-name-part taxon-name-part-type="subclass">Hexacorallia</tp:taxon-name-part></tp:taxon-name>) and their <italic><tp:taxon-name><tp:taxon-name-part taxon-name-part-type="genus">Symbiodinium</tp:taxon-name-part></tp:taxon-name></italic> spp. from Taiwan.</article-title><source>Zoological Studies</source><volume>52</volume>: <lpage>38</lpage>; 1–16.</mixed-citation></ref><ref id="B82"><mixed-citation xmlns:xlink="http://www.w3.org/1999/xlink" xlink:type="simple"><person-group><name name-style="western"><surname>Reimer</surname><given-names>JD</given-names></name><name name-style="western"><surname>Albinsky</surname><given-names>D</given-names></name><name name-style="western"><surname>Yang</surname><given-names>SY</given-names></name><name name-style="western"><surname>Lorion</surname><given-names>J</given-names></name></person-group> (<year>2014a</year>) <article-title>Zoanthid (<tp:taxon-name><tp:taxon-name-part taxon-name-part-type="phylum">Cnidaria</tp:taxon-name-part></tp:taxon-name>: <tp:taxon-name><tp:taxon-name-part taxon-name-part-type="class">Anthozoa</tp:taxon-name-part></tp:taxon-name>: <tp:taxon-name><tp:taxon-name-part taxon-name-part-type="subclass">Hexacorallia</tp:taxon-name-part></tp:taxon-name>: <tp:taxon-name><tp:taxon-name-part taxon-name-part-type="order">Zoantharia</tp:taxon-name-part></tp:taxon-name>) species of coral reefs in Palau.</article-title><source>Marine Biodiversity</source><volume>44</volume>: <fpage>37</fpage>–<lpage>44</lpage>. doi: <ext-link ext-link-type="doi" xlink:href="10.1007/s12526-013-0180-5" xlink:type="simple">10.1007/s12526-013-0180-5</ext-link></mixed-citation></ref><ref id="B48"><mixed-citation xmlns:xlink="http://www.w3.org/1999/xlink" xlink:type="simple"><person-group><name name-style="western"><surname>Kamezaki</surname><given-names>M</given-names></name><name name-style="western"><surname>Higa</surname><given-names>M</given-names></name><name name-style="western"><surname>Hirose</surname><given-names>M</given-names></name><name name-style="western"><surname>Suda</surname><given-names>S</given-names></name><name name-style="western"><surname>Reimer</surname><given-names>JD</given-names></name></person-group> (<year>2013</year>) <article-title>Different zooxanthellae types in populations of the zoanthid <italic><tp:taxon-name><tp:taxon-name-part taxon-name-part-type="genus">Zoanthus</tp:taxon-name-part> <tp:taxon-name-part taxon-name-part-type="species">sansibaricus</tp:taxon-name-part></tp:taxon-name></italic> along depth gradients in Okinawa, Japan.</article-title><source>Marine Biodiversity</source><volume>43</volume>: <fpage>61</fpage>–<lpage>70</lpage>. doi: <ext-link ext-link-type="doi" xlink:href="10.1007/s12526-012-0119-2" xlink:type="simple">10.1007/s12526-012-0119-2</ext-link></mixed-citation></ref><ref id="B6"><mixed-citation xmlns:xlink="http://www.w3.org/1999/xlink" xlink:type="simple"><person-group><name name-style="western"><surname>Burnett</surname><given-names>WJ</given-names></name><name name-style="western"><surname>Benzie</surname><given-names>JAH</given-names></name><name name-style="western"><surname>Beardmore</surname><given-names>JA</given-names></name><name name-style="western"><surname>Ryland</surname><given-names>JS</given-names></name></person-group> (<year>1997</year>) <article-title>Zoanthids (<tp:taxon-name><tp:taxon-name-part taxon-name-part-type="class">Anthozoa</tp:taxon-name-part></tp:taxon-name>, <tp:taxon-name><tp:taxon-name-part taxon-name-part-type="subclass">Hexacorallia</tp:taxon-name-part></tp:taxon-name>) from the Great Barrier Reef and Torres Strait, Australia: systematics, evolution and a key to species.</article-title><source>Coral Reefs</source><volume>16</volume>: <fpage>55</fpage>–<lpage>68</lpage>. doi: <ext-link ext-link-type="doi" xlink:href="10.1007/s003380050060" xlink:type="simple">10.1007/s003380050060</ext-link></mixed-citation></ref></ref-list></tp:taxon-treatment>
