# Supplementary material for: Shallow-water zoantharians (Cnidaria, Hexacorallia) from the Central Indo-Pacific
Source: Zookeys. 2014 Oct 7;(444):1–57. doi: 10.3897/zookeys.444.7537 (PMC4205731; doi:10.3897/zookeys.444.7537)
Supplement: XML Treatment for Zoanthus sp. [file zookeys.444.7537-treatment3.xml]

<!DOCTYPE tp:taxon-treatment
  PUBLIC "-//TaxonX//DTD Taxonomic Treatment Publishing DTD v0 20100105//EN" "tax-treatment-NSO.dtd">
<tp:taxon-treatment xmlns:tp="http://www.plazi.org/taxpub"><tp:treatment-meta><kwd-group><label>Taxon classification</label><kwd><named-content content-type="kingdom">Animalia</named-content></kwd><kwd><named-content content-type="order">Zoantharia</named-content></kwd><kwd><named-content content-type="family">Zoanthidae</named-content></kwd></kwd-group><mixed-citation publication-type="journal"><person-group><name><surname>Reimer</surname><given-names>James D.</given-names></name><name><surname>Poliseno</surname><given-names>Angelo</given-names></name><name><surname>Hoeksema</surname><given-names>Bert W.</given-names></name></person-group><article-title>Shallow-water zoantharians (<tp:taxon-name><tp:taxon-name-part taxon-name-part-type="phylum">Cnidaria</tp:taxon-name-part></tp:taxon-name>, <tp:taxon-name><tp:taxon-name-part taxon-name-part-type="subclass">Hexacorallia</tp:taxon-name-part></tp:taxon-name>) from the Central Indo-Pacific</article-title><source>Zookeys</source><day>7</day><month>10</month><year>2014</year><volume>2014</volume><issue>444</issue><fpage>1</fpage><lpage>57</lpage><pub-id pub-id-type="doi">10.3897/zookeys.444.7537</pub-id></mixed-citation></tp:treatment-meta><tp:nomenclature><label>3.</label><tp:taxon-name>
                                            <tp:taxon-name-part taxon-name-part-type="genus">Zoanthus</tp:taxon-name-part>
                                            <tp:taxon-name-part taxon-name-part-type="uncertainty-rank">sp.</tp:taxon-name-part>
                                        </tp:taxon-name><xref ref-type="fig" rid="F2">Figures 2C, D</xref><xref ref-type="fig" rid="F3">, 3</xref></tp:nomenclature><tp:treatment-sec sec-type="Specimens examined"><title>Specimens examined</title><p>(n=10). RMNH Coel 40360, NNM–LIPI–WWF Expedition station BAL.03, south of tidal channel, Palung Semawang, off Kesumasari Beach, Sanur, Bali (<named-content xmlns:xlink="http://www.w3.org/1999/xlink" content-type="dwc:verbatimCoordinates" xlink:type="simple">08°42'39"S, 115°16'09"E</named-content>), depth to 5 m, collected by L. P. van Ofwegen and M. Slierings on March 31, 2001; RMNH Coel 40457, piers of harbor, Cebu City, Cebu, Philippines by M. L. Esmeno in 1976 (original label “specimen 196”); RMNH Coel 40516, Snellius–II Expedition station 27, west side of Bone Tambung, South Sulawesi (<named-content xmlns:xlink="http://www.w3.org/1999/xlink" content-type="dwc:verbatimCoordinates" xlink:type="simple">05°03'00"S, 119°15'45"E</named-content>), depth = 1 m, collected October 23, 1980 by H. Moll; RMNH Coel 40537, Snellius–II Expedition station 4.139, reef flat edge south of Tarupa Kecil, northeast Taka Bone Rate (<named-content xmlns:xlink="http://www.w3.org/1999/xlink" content-type="dwc:verbatimCoordinates" xlink:type="simple">06°30'S, 121°08'E</named-content>), depth = 30 m, collected September 25, 1984; RMNH Coel 40539, Snellius–II Expedition station 4.011, reef edge west of Mai, Maisel Islands, Banda Sea (<named-content xmlns:xlink="http://www.w3.org/1999/xlink" content-type="dwc:verbatimCoordinates" xlink:type="simple">05°28'S, 127°31'E</named-content>), depth 1 to 30 m, collected September 7, 1984; RMNH Coel 40542, Snellius–II Expedition station 4.084, Selat Linta, east of Komodo I. (<named-content xmlns:xlink="http://www.w3.org/1999/xlink" content-type="dwc:verbatimCoordinates" xlink:type="simple">08°35'S, 119°34'E</named-content>), depth = approx. 3 m, collected September 18, 1984; RMNH Coel 40551, Snellius–II Expedition station 4.079, Selat Linta, east of Komodo I. (<named-content xmlns:xlink="http://www.w3.org/1999/xlink" content-type="dwc:verbatimCoordinates" xlink:type="simple">08°35'S, 119°34.2'E</named-content>), collected September 10, 1984; RMNH Coel 40560, Snellius–II Expedition station 4.096, northeast cape of Komodo I. (<named-content xmlns:xlink="http://www.w3.org/1999/xlink" content-type="dwc:verbatimCoordinates" xlink:type="simple">08°29'S, 119°34.1'E</named-content>), from “shallow water”, collected September 20, 1984; RMNH Coel 40564, Fauna Malesiana Marine Sulawesi Expedition station SUL.08, channels between lava outflows, south of Tanjung Batuangus, Selat Lembeh, North Sulawesi (<named-content xmlns:xlink="http://www.w3.org/1999/xlink" content-type="dwc:verbatimCoordinates" xlink:type="simple">01°30'N, 125°15'E</named-content>), depth 5 to 10 m, collected by M. Slierings on October 16 or 25, 1994; RMNH Coel 40565, Fauna Malesiana Marine Sulawesi Expedition station SUL.08, channels between lava outflows, south of Tanjung Batuangus, Selat Lembeh, North Sulawesi (<named-content xmlns:xlink="http://www.w3.org/1999/xlink" content-type="dwc:verbatimCoordinates" xlink:type="simple">01°30'N, 125°15'E</named-content>), depth to 10 m, collected on October 16 or 25, 1994.</p></tp:treatment-sec><tp:treatment-sec sec-type="Photographic records"><title>Photographic records</title><p>(n=3). West side of Pulau Lae–Lae, Spermonde Archipelago, South Sulawesi (<named-content xmlns:xlink="http://www.w3.org/1999/xlink" content-type="dwc:verbatimCoordinates" xlink:type="simple">05°08'05"S, 119°23'15"E</named-content>), September 16, 1997; west side of Pulau Samalona, Spermonde Archipelago, South Sulawesi (<named-content xmlns:xlink="http://www.w3.org/1999/xlink" content-type="dwc:verbatimCoordinates" xlink:type="simple">05°07'25"S, 119°20'10"E</named-content>), September 16, 1997; west of Gusung (=Pulau Lae–Lae Keke), Spermonde Archipelago, South Sulawesi (<named-content xmlns:xlink="http://www.w3.org/1999/xlink" content-type="dwc:verbatimCoordinates" xlink:type="simple">05°07.5'S, 119°23'E</named-content>), October 11, 1997.</p></tp:treatment-sec><tp:treatment-sec sec-type="Description"><title>Description.</title><p>This group includes all <italic><tp:taxon-name><tp:taxon-name-part taxon-name-part-type="genus">Zoanthus</tp:taxon-name-part></tp:taxon-name></italic> spp. specimens that could not be identified to species level (n=10). Almost all of these specimens are ‘liberae’ or ‘intermediae’, with polyps rising out from the coenenchyme (see <xref ref-type="bibr" rid="B60">Pax 1910</xref>) (Figure <xref ref-type="fig" rid="F2">2C</xref>). One specimen, RMNH Coel 40560, is more ‘immersae’ with polyps only slightly protruding from the coenenchyme (average height 2.25 mm, width 2.0 mm, n=10). Overall, polyps for all specimens fit within the range of several described species, with an average for all specimens of a height of 6.7 mm (range 2–17 mm), and width of 3.3 mm (range 1.5–6 mm) (n=10 specimens). Thus, given the high variation within <italic><tp:taxon-name><tp:taxon-name-part taxon-name-part-type="genus">Zoanthus</tp:taxon-name-part></tp:taxon-name></italic> species, particularly polyp height based on microenvironment (<xref ref-type="bibr" rid="B59">Ong et al. 2013</xref>), and the lack of other diagnostic characteristics, for now these species cannot be identified to species level. Based solely on sizes, two specimens, RMNH Coel 40542 and 40565, have much larger polyps compared to the other specimens (height 10.3 mm, width 4.3 mm; height 10.8 mm, width 4.4 mm), but whether these are a separate species from other specimens or the size difference is due to fixation method in formalin is unknown.</p></tp:treatment-sec><tp:treatment-sec sec-type="Distribution"><title>Distribution.</title><p><bold>Regions recorded in this study</bold> (Figure <xref ref-type="fig" rid="F3">3</xref>). Eastern Bali (5), Komodo (8), Spermonde Archipelago (9), Taka Bone Rate (11), Maisel Is. (13), Lembeh Strait. (17).</p><p><bold>Previous records.</bold> NA.</p></tp:treatment-sec><tp:treatment-sec sec-type="Remarks"><title>Remarks.</title><p>This designation simply consists of all <italic><tp:taxon-name><tp:taxon-name-part taxon-name-part-type="genus">Zoanthus</tp:taxon-name-part></tp:taxon-name></italic> spp. specimens that could not be identified to species-level. It is likely this designation includes more than one species based on depths of specimens sampled. However, as preserved specimens were contracted (polyps closed) and many described <italic><tp:taxon-name><tp:taxon-name-part taxon-name-part-type="genus">Zoanthus</tp:taxon-name-part></tp:taxon-name></italic> spp. present no readily diagnostic external characters, identification to species level is not potentially possible without detailed molecular examination. Attempts at molecular identification also failed for these (and most other specimens), perhaps due to initial preservation in 10% seawater formalin for older specimens, or in ethanol with additives for newer specimens.</p><!--PageBreak--></tp:treatment-sec><tp:treatment-sec><!--Section generated to contain objects referenced in tp:taxon-treatment.--><fig id="F2" position="float" orientation="portrait"><label>Figure 2.</label><caption><p>Images of <italic><tp:taxon-name><tp:taxon-name-part taxon-name-part-type="genus">Acrozoanthus</tp:taxon-name-part></tp:taxon-name></italic> and <italic><tp:taxon-name><tp:taxon-name-part taxon-name-part-type="genus">Zoanthus</tp:taxon-name-part></tp:taxon-name></italic> species from photographic records in this study. <bold>A</bold> <italic><tp:taxon-name><tp:taxon-name-part taxon-name-part-type="genus">Acrozoanthus</tp:taxon-name-part> <tp:taxon-name-part taxon-name-part-type="species">australiae</tp:taxon-name-part></tp:taxon-name></italic> at Nusa Penida, Lombok Strait, east Bali, May 26, 1998 <bold>B</bold> <italic><tp:taxon-name><tp:taxon-name-part taxon-name-part-type="genus">Zoanthus</tp:taxon-name-part> <tp:taxon-name-part taxon-name-part-type="species">sansibaricus</tp:taxon-name-part></tp:taxon-name></italic> at Station BER.26, northeast Buliulin (south of Samama Island), East Kalimantan, Berau Islands, October 15, 2003 <bold>C</bold> <italic><tp:taxon-name><tp:taxon-name-part taxon-name-part-type="genus">Zoanthus</tp:taxon-name-part></tp:taxon-name></italic> sp. at west side of Pulau Samalona, Spermonde Archipelago, South Sulawesi, September 16, 1997; and <bold>D</bold> <italic><tp:taxon-name><tp:taxon-name-part taxon-name-part-type="genus">Zoanthus</tp:taxon-name-part></tp:taxon-name></italic> sp. west of Gusung (=Pulau Lae–Lae Keke), Spermonde Archipelago, South Sulawesi, October 11 1997.</p></caption><graphic xmlns:xlink="http://www.w3.org/1999/xlink" xlink:href="zookeys-444-001-g002.jpg" position="float" orientation="portrait" xlink:type="simple" id="oo_32419.jpg"/></fig><fig id="F3" position="float" orientation="portrait"><label>Figure 3.</label><caption><p>Distribution of <italic><tp:taxon-name><tp:taxon-name-part taxon-name-part-type="genus">Acrozoanthus</tp:taxon-name-part></tp:taxon-name></italic> and <italic><tp:taxon-name><tp:taxon-name-part taxon-name-part-type="genus">Zoanthus</tp:taxon-name-part></tp:taxon-name></italic> species from specimens and photographic records from this study. <italic><tp:taxon-name><tp:taxon-name-part taxon-name-part-type="genus">Acrozoanthus</tp:taxon-name-part> <tp:taxon-name-part taxon-name-part-type="species">australiae</tp:taxon-name-part></tp:taxon-name></italic> specimens in red, <italic><tp:taxon-name><tp:taxon-name-part taxon-name-part-type="genus">Zoanthus</tp:taxon-name-part> <tp:taxon-name-part taxon-name-part-type="species">sansibaricus</tp:taxon-name-part></tp:taxon-name></italic> in green, and <italic><tp:taxon-name><tp:taxon-name-part taxon-name-part-type="genus">Zoanthus</tp:taxon-name-part></tp:taxon-name></italic> sp. in blue. Region numbers correspond to locations given in species’ information. Boxes indicate presence of specimens (with or without photographic records), while circles indicate only photographic records. Overlapping symbols indicate the same region.</p></caption><graphic xmlns:xlink="http://www.w3.org/1999/xlink" xlink:href="zookeys-444-001-g003.jpg" position="float" orientation="portrait" xlink:type="simple" id="oo_32420.jpg"/></fig></tp:treatment-sec><ref-list><ref id="B60"><mixed-citation xmlns:xlink="http://www.w3.org/1999/xlink" xlink:type="simple"><person-group><name name-style="western"><surname>Pax</surname><given-names>F</given-names></name></person-group> (<year>1910</year>) <article-title>Studien an westindischen Actinien.</article-title> In: <person-group><name name-style="western"><surname>Spengel</surname><given-names>JW</given-names></name></person-group> (<role>Ed.</role>) <source>Ergebnisse einer Zoologischen Forschungreise nach westindien von Prof. W Kukenthal and Dr. Hartmeyer R im Jahre, 1907</source>. <publisher-name>Fischer G</publisher-name>, <publisher-loc>Jena</publisher-loc>, <supplement>Zoologische Jahrbucher Supplement 11</supplement>: <fpage>157</fpage>–<lpage>330</lpage>.</mixed-citation></ref><ref id="B59"><mixed-citation xmlns:xlink="http://www.w3.org/1999/xlink" xlink:type="simple"><person-group><name name-style="western"><surname>Ong</surname><given-names>CWD</given-names></name><name name-style="western"><surname>Reimer</surname><given-names>JD</given-names></name><name name-style="western"><surname>Todd</surname><given-names>PA</given-names></name></person-group> (<year>2013</year>) <article-title>Morphologically plastic responses to shading in the zoanthids <italic><tp:taxon-name><tp:taxon-name-part taxon-name-part-type="genus">Zoanthus</tp:taxon-name-part> <tp:taxon-name-part taxon-name-part-type="species">sansibaricus</tp:taxon-name-part></tp:taxon-name></italic> and <italic><tp:taxon-name><tp:taxon-name-part taxon-name-part-type="genus">Palythoa</tp:taxon-name-part> <tp:taxon-name-part taxon-name-part-type="species">tuberculosa</tp:taxon-name-part></tp:taxon-name></italic>.</article-title><source>Marine Biology</source><volume>160</volume>: <fpage>1053</fpage>–<lpage>1064</lpage>. doi: <ext-link ext-link-type="doi" xlink:href="10.1007/s00227-012-2158-4" xlink:type="simple">10.1007/s00227-012-2158-4</ext-link></mixed-citation></ref></ref-list></tp:taxon-treatment>
