# Supplementary material for: Shallow-water zoantharians (Cnidaria, Hexacorallia) from the Central Indo-Pacific
Source: Zookeys. 2014 Oct 7;(444):1–57. doi: 10.3897/zookeys.444.7537 (PMC4205731; doi:10.3897/zookeys.444.7537)
Supplement: XML Treatment for Isaurus tuberculatus [file zookeys.444.7537-treatment4.xml]

<!DOCTYPE tp:taxon-treatment
  PUBLIC "-//TaxonX//DTD Taxonomic Treatment Publishing DTD v0 20100105//EN" "tax-treatment-NSO.dtd">
<tp:taxon-treatment xmlns:tp="http://www.plazi.org/taxpub"><tp:treatment-meta><kwd-group><label>Taxon classification</label><kwd><named-content content-type="kingdom">Animalia</named-content></kwd><kwd><named-content content-type="order">Zoantharia</named-content></kwd><kwd><named-content content-type="family">Zoanthidae</named-content></kwd></kwd-group><mixed-citation publication-type="journal"><person-group><name><surname>Reimer</surname><given-names>James D.</given-names></name><name><surname>Poliseno</surname><given-names>Angelo</given-names></name><name><surname>Hoeksema</surname><given-names>Bert W.</given-names></name></person-group><article-title>Shallow-water zoantharians (<tp:taxon-name><tp:taxon-name-part taxon-name-part-type="phylum">Cnidaria</tp:taxon-name-part></tp:taxon-name>, <tp:taxon-name><tp:taxon-name-part taxon-name-part-type="subclass">Hexacorallia</tp:taxon-name-part></tp:taxon-name>) from the Central Indo-Pacific</article-title><source>Zookeys</source><day>7</day><month>10</month><year>2014</year><volume>2014</volume><issue>444</issue><fpage>1</fpage><lpage>57</lpage><pub-id pub-id-type="doi">10.3897/zookeys.444.7537</pub-id></mixed-citation></tp:treatment-meta><tp:nomenclature><label>4.</label><tp:taxon-name>
                                            <tp:taxon-name-part taxon-name-part-type="genus">Isaurus</tp:taxon-name-part>
                                            <tp:taxon-name-part taxon-name-part-type="species">tuberculatus</tp:taxon-name-part>
                                        </tp:taxon-name><tp:taxon-authority>Gray, 1828</tp:taxon-authority><xref ref-type="fig" rid="F4">Figures 4A, B</xref><xref ref-type="fig" rid="F5">, 5</xref><!--PageBreak--><!--PageBreak--><!--PageBreak--></tp:nomenclature><tp:treatment-sec sec-type="Specimens examined"><title>Specimens examined</title><p>(n=3). RMNH Coel 40472, Rumphius Biohistorical Expedition station 27, Leitimur, south coast, Hutumuri, Ambon Bay, Moluccas (<named-content xmlns:xlink="http://www.w3.org/1999/xlink" content-type="dwc:verbatimCoordinates" xlink:type="simple">03°41'50"S, 128°17'00"E</named-content>), intertidal under stones, collected on November 27, 1990 by J.C. den Hartog; RMNH Coel 40473, Rumphius Biohistorical Expedition station 27, Leitimur, south coast, Hutumuri, Ambon Bay, Moluccas (<named-content xmlns:xlink="http://www.w3.org/1999/xlink" content-type="dwc:verbatimCoordinates" xlink:type="simple">03°41'50"S, 128°17'00"E</named-content>), intertidal under stones, collected on November 27, 1990 by J.C. den Hartog; RMNH Coel 40567, Fauna Malesiana Marine Sulawesi Expedition station SUL.04, bay south of Pulau Putus, Lembeh Strait, North Sulawesi (<named-content xmlns:xlink="http://www.w3.org/1999/xlink" content-type="dwc:verbatimCoordinates" xlink:type="simple">01°31'N, 125°16'E</named-content>), depth approx. 1 to 2 m, on October 27, 1994 by J.C. den Hartog.</p></tp:treatment-sec><tp:treatment-sec sec-type="Photographic records"><title>Photographic records.</title><p>NA.</p></tp:treatment-sec><tp:treatment-sec sec-type="Description"><title>Description.</title><p>Species in this genus are zooxanthellate, not incrusted, with a simple mesogleal sphincter muscle, and have non-erect, recumbent polyps that do not have lacunae or mesogleal canals, unlike <italic><tp:taxon-name><tp:taxon-name-part taxon-name-part-type="genus">Zoanthus</tp:taxon-name-part></tp:taxon-name></italic> species. <italic><tp:taxon-name><tp:taxon-name-part taxon-name-part-type="genus">Isaurus</tp:taxon-name-part> <tp:taxon-name-part taxon-name-part-type="species">tuberculatus</tp:taxon-name-part></tp:taxon-name></italic> has tubercles on the exterior surface of polyps (=endodermal invagination) (Figures <xref ref-type="fig" rid="F4">4A, B</xref>). For detailed discussion of <italic><tp:taxon-name><tp:taxon-name-part taxon-name-part-type="genus">Isaurus</tp:taxon-name-part> <tp:taxon-name-part taxon-name-part-type="species">tuberculatus</tp:taxon-name-part></tp:taxon-name></italic>, refer to <xref ref-type="bibr" rid="B58">Muirhead and Ryland (1985)</xref>, with phylogenetic analyses in <xref ref-type="bibr" rid="B75">Reimer et al. (2008b)</xref>.</p><fig id="F4" position="float" orientation="portrait"><label>Figure 4.</label><caption><p>Images of <italic><tp:taxon-name><tp:taxon-name-part taxon-name-part-type="genus">Isaurus</tp:taxon-name-part></tp:taxon-name></italic> and <italic><tp:taxon-name><tp:taxon-name-part taxon-name-part-type="genus">Neozoanthus</tp:taxon-name-part></tp:taxon-name></italic> species from specimens and photographic records in this study. <bold>A</bold> <italic><tp:taxon-name><tp:taxon-name-part taxon-name-part-type="genus">Isaurus</tp:taxon-name-part> <tp:taxon-name-part taxon-name-part-type="species">tuberculatus</tp:taxon-name-part></tp:taxon-name></italic> specimen RMNH Coel 40567 from Fauna Malesiana Marine Sulawesi Expedition station SUL.04, bay south of Pulau Putus, Lembeh Strait, North Sulawesi, depth approx. 1 to 2 m, on October 27, 1994 by J.C. den Hartog <bold>B</bold> <italic><tp:taxon-name><tp:taxon-name-part taxon-name-part-type="genus">Isaurus</tp:taxon-name-part> <tp:taxon-name-part taxon-name-part-type="species">tuberculatus</tp:taxon-name-part></tp:taxon-name></italic> specimen RMNH Coel 40472 from Rumphius Biohistorical Expedition station 27, Leitimur, south coast, Hutumuri, Ambon Bay, Moluccas, intertidal under stones, collected on November 27, 1990 by J.C. den Hartog <bold>C</bold> <italic><tp:taxon-name><tp:taxon-name-part taxon-name-part-type="genus">Neozoanthus</tp:taxon-name-part></tp:taxon-name></italic> sp. at station WAK.13, southwest tip of Tolandono Island, REA Wakatobi National Park, Wakatobi, Southeast Sulawesi, on May 9, 2003; and <bold>D</bold> <italic><tp:taxon-name><tp:taxon-name-part taxon-name-part-type="genus">Neozoanthus</tp:taxon-name-part></tp:taxon-name></italic> sp. at Lembongan Bay, Nusa Lembongan, Lombok Strait, on May 19, 1998. Scales in <bold>A</bold> and <bold>B</bold> 1 cm.</p></caption><graphic xmlns:xlink="http://www.w3.org/1999/xlink" xlink:href="zookeys-444-001-g004.jpg" position="float" orientation="portrait" xlink:type="simple" id="oo_32421.jpg"/></fig><p>Specimens examined in this study varied greatly in size from relatively large RMNH Coel 40567 (height 28–31 mm, width = 6–7 mm, n=2 polyps) to relatively small RMNH Coel 40473 (height average 10.6 mm, width average 2.9 mm, n=7 polyps). However, <italic><tp:taxon-name><tp:taxon-name-part taxon-name-part-type="genus">Isaurus</tp:taxon-name-part></tp:taxon-name></italic> polyps are known to vary greatly in size both between different colonies and within large colonies (<xref ref-type="bibr" rid="B53">Larson and Larson 1982</xref>; <xref ref-type="bibr" rid="B58">Muirhead and Ryland 1985</xref>; <xref ref-type="bibr" rid="B75">Reimer et al. 2008b</xref>). Furthermore, the two other valid Pacific <italic><tp:taxon-name><tp:taxon-name-part taxon-name-part-type="genus">Isaurus</tp:taxon-name-part></tp:taxon-name></italic> spp. asides from <italic><tp:taxon-name><tp:taxon-name-part taxon-name-part-type="genus">Isaurus</tp:taxon-name-part> <tp:taxon-name-part taxon-name-part-type="species">tuberculatus</tp:taxon-name-part></tp:taxon-name></italic> are both very distinct from these specimens, and found in Fiji and southwestern Australia, respectively. Thus, the identity of these specimens as <italic><tp:taxon-name><tp:taxon-name-part taxon-name-part-type="genus">Isaurus</tp:taxon-name-part> <tp:taxon-name-part taxon-name-part-type="species">tuberculatus</tp:taxon-name-part></tp:taxon-name></italic> is largely certain.</p></tp:treatment-sec><tp:treatment-sec sec-type="Distribution"><title>Distribution.</title><p><bold>Regions recorded in this study</bold> (Figure <xref ref-type="fig" rid="F5">5</xref>). Moluccas (14), Lembeh Strait (17).</p><fig id="F5" position="float" orientation="portrait"><label>Figure 5.</label><caption><p>Distribution of <italic><tp:taxon-name><tp:taxon-name-part taxon-name-part-type="genus">Isaurus</tp:taxon-name-part></tp:taxon-name></italic> and <italic><tp:taxon-name><tp:taxon-name-part taxon-name-part-type="genus">Neozoanthus</tp:taxon-name-part></tp:taxon-name></italic> species from specimens and photographic records from this study. <italic><tp:taxon-name><tp:taxon-name-part taxon-name-part-type="genus">Isaurus</tp:taxon-name-part> <tp:taxon-name-part taxon-name-part-type="species">tuberculatus</tp:taxon-name-part></tp:taxon-name></italic> specimens in red, and <italic><tp:taxon-name><tp:taxon-name-part taxon-name-part-type="genus">Neozoanthus</tp:taxon-name-part></tp:taxon-name></italic> sp. in green. Region numbers correspond to locations given in species’ information. Boxes indicate presence of specimens (with or without photographic records), while circles indicate only photographic records. Overlapping symbols indicate the same region.</p></caption><graphic xmlns:xlink="http://www.w3.org/1999/xlink" xlink:href="zookeys-444-001-g005.jpg" position="float" orientation="portrait" xlink:type="simple" id="oo_32422.jpg"/></fig><p><bold>Previous records.</bold> Originally described from the West Indies, this species is distributed throughout the subtropical and tropical Atlantic and Indo-Pacific (e.g. <xref ref-type="bibr" rid="B58">Muirhead and Ryland 1985</xref>), although populations in each ocean basin likely constitute different species (<xref ref-type="bibr" rid="B74">Reimer et al. 2008a</xref>). In the Indo-Pacific, it has previously been reported from the Great Barrier Reef, Fiji, Hawaii (summarized in <xref ref-type="bibr" rid="B58">Muirhead and Ryland 1985</xref>), and also from Indonesia (<xref ref-type="bibr" rid="B95">Sinniger et al. 2005</xref>), New Caledonia (<xref ref-type="bibr" rid="B50">Laboute and Richer de Forges 2004</xref>), and Japan (<xref ref-type="bibr" rid="B75">Reimer et al. 2008b</xref>).</p></tp:treatment-sec><tp:treatment-sec sec-type="Remarks"><title>Remarks.</title><p>As seen in previous studies (<xref ref-type="bibr" rid="B75">Reimer et al. 2008b</xref>), it appears from the low numbers of specimens here that <italic><tp:taxon-name><tp:taxon-name-part taxon-name-part-type="genus">Isaurus</tp:taxon-name-part></tp:taxon-name></italic> is either somewhat rare throughout its range, or cryptic in nature (e.g. well-camouflaged), resulting in few reports of this species.</p></tp:treatment-sec><ref-list><ref id="B58"><mixed-citation xmlns:xlink="http://www.w3.org/1999/xlink" xlink:type="simple"><person-group><name name-style="western"><surname>Muirhead</surname><given-names>A</given-names></name><name name-style="western"><surname>Ryland</surname><given-names>JS</given-names></name></person-group> (<year>1985</year>) <article-title>A review of the genus <italic><tp:taxon-name><tp:taxon-name-part taxon-name-part-type="genus">Isaurus</tp:taxon-name-part></tp:taxon-name></italic> <xref ref-type="bibr" rid="B25">Gray 1828</xref> (<tp:taxon-name><tp:taxon-name-part taxon-name-part-type="order">Zoanthidea</tp:taxon-name-part></tp:taxon-name>), including new records from Fiji.</article-title><source>Journal of Natural History</source><volume>19</volume>: <fpage>323</fpage>–<lpage>335</lpage>. doi: <ext-link ext-link-type="doi" xlink:href="10.1080/00222938500770241" xlink:type="simple">10.1080/00222938500770241</ext-link></mixed-citation></ref><ref id="B25"><mixed-citation xmlns:xlink="http://www.w3.org/1999/xlink" xlink:type="simple"><person-group><name name-style="western"><surname>Gray</surname><given-names>JE</given-names></name></person-group> (<year>1828</year>) <chapter-title>Radiata</chapter-title>. In: <source>Spicilegia Zoologica; or original figures and short systematic descriptions of new and unfigured animals</source>. <publisher-name>Treüttel, Würtz and Co.</publisher-name>, <publisher-loc>London</publisher-loc>, <volume>1</volume>: <size units="page">12 pp</size>.</mixed-citation></ref><ref id="B75"><mixed-citation xmlns:xlink="http://www.w3.org/1999/xlink" xlink:type="simple"><person-group><name name-style="western"><surname>Reimer</surname><given-names>JD</given-names></name><name name-style="western"><surname>Ono</surname><given-names>S</given-names></name><name name-style="western"><surname>Tsukahara</surname><given-names>J</given-names></name><name name-style="western"><surname>Iwase</surname><given-names>F</given-names></name></person-group> (<year>2008b</year>) <article-title>Molecular characterization of the zoanthid genus <italic><tp:taxon-name><tp:taxon-name-part taxon-name-part-type="genus">Isaurus</tp:taxon-name-part></tp:taxon-name></italic> (<tp:taxon-name><tp:taxon-name-part taxon-name-part-type="class">Anthozoa</tp:taxon-name-part></tp:taxon-name>: <tp:taxon-name><tp:taxon-name-part taxon-name-part-type="subclass">Hexacorallia</tp:taxon-name-part></tp:taxon-name>) and its zooxanthellae (<italic><tp:taxon-name><tp:taxon-name-part taxon-name-part-type="genus">Symbiodinium</tp:taxon-name-part></tp:taxon-name></italic> spp).</article-title><source>Marine Biology</source><volume>153</volume>: <fpage>351</fpage>–<lpage>363</lpage>. doi: <ext-link ext-link-type="doi" xlink:href="10.1007/s00227-007-0811-0" xlink:type="simple">10.1007/s00227-007-0811-0</ext-link></mixed-citation></ref><ref id="B53"><mixed-citation xmlns:xlink="http://www.w3.org/1999/xlink" xlink:type="simple"><person-group><name name-style="western"><surname>Larson</surname><given-names>KS</given-names></name><name name-style="western"><surname>Larson</surname><given-names>RJ</given-names></name></person-group> (<year>1982</year>) <article-title>On the ecology of <italic><tp:taxon-name><tp:taxon-name-part taxon-name-part-type="genus">Isaurus</tp:taxon-name-part> <tp:taxon-name-part taxon-name-part-type="species">duchassaingi</tp:taxon-name-part></tp:taxon-name></italic> (Andres) (<tp:taxon-name><tp:taxon-name-part taxon-name-part-type="phylum">Cnidaria</tp:taxon-name-part></tp:taxon-name>: <tp:taxon-name><tp:taxon-name-part taxon-name-part-type="order">Zoanthidea</tp:taxon-name-part></tp:taxon-name>) from South Water Cay, Belize.</article-title> In: <person-group><name name-style="western"><surname>Rutzler</surname><given-names>K</given-names></name><name name-style="western"><surname>MacIntyre</surname><given-names>IG</given-names></name></person-group> (<role>Eds</role>) <source>The Atlantic barrier ecosystem at Carrie Bow Cay, Belize, I: structure and communities Smithsonian Contributions to the Marine Science</source><volume>12</volume>, <publisher-loc>Washington, D.C.</publisher-loc>, <fpage>475</fpage>–<lpage>488</lpage>.</mixed-citation></ref><ref id="B74"><mixed-citation xmlns:xlink="http://www.w3.org/1999/xlink" xlink:type="simple"><person-group><name name-style="western"><surname>Reimer</surname><given-names>JD</given-names></name><name name-style="western"><surname>Ono</surname><given-names>S</given-names></name><name name-style="western"><surname>Sinniger</surname><given-names>F</given-names></name><name name-style="western"><surname>Tsukahara</surname><given-names>J</given-names></name></person-group> (<year>2008a</year>) <article-title>Distribution of zooxanthellate zoanthid species (<tp:taxon-name><tp:taxon-name-part taxon-name-part-type="order">Zoantharia</tp:taxon-name-part></tp:taxon-name>: <tp:taxon-name><tp:taxon-name-part taxon-name-part-type="class">Anthozoa</tp:taxon-name-part></tp:taxon-name>: <tp:taxon-name><tp:taxon-name-part taxon-name-part-type="subclass">Hexacorallia</tp:taxon-name-part></tp:taxon-name>) in southern Japan limited by cold temperatures.</article-title><source>Galaxea</source><volume>10</volume>: <fpage>57</fpage>–<lpage>67</lpage>. doi: <ext-link ext-link-type="doi" xlink:href="10.3755/galaxea.10.57" xlink:type="simple">10.3755/galaxea.10.57</ext-link></mixed-citation></ref><ref id="B95"><mixed-citation xmlns:xlink="http://www.w3.org/1999/xlink" xlink:type="simple"><person-group><name name-style="western"><surname>Sinniger</surname><given-names>F</given-names></name><name name-style="western"><surname>Montoya–Burgos</surname><given-names>JI</given-names></name><name name-style="western"><surname>Chevaldonné</surname><given-names>P</given-names></name><name name-style="western"><surname>Pawlowski</surname><given-names>J</given-names></name></person-group> (<year>2005</year>) <article-title>Phylogeny of the order <tp:taxon-name><tp:taxon-name-part taxon-name-part-type="order">Zoantharia</tp:taxon-name-part></tp:taxon-name> (<tp:taxon-name><tp:taxon-name-part taxon-name-part-type="class">Anthozoa</tp:taxon-name-part></tp:taxon-name>, <tp:taxon-name><tp:taxon-name-part taxon-name-part-type="subclass">Hexacorallia</tp:taxon-name-part></tp:taxon-name>) based on the mitochondrial ribosomal genes.</article-title><source>Marine Biology</source><volume>147</volume>: <fpage>1121</fpage>–<lpage>1128</lpage>. doi: <ext-link ext-link-type="doi" xlink:href="10.1007/s00227-005-0016-3" xlink:type="simple">10.1007/s00227-005-0016-3</ext-link></mixed-citation></ref><ref id="B50"><mixed-citation xmlns:xlink="http://www.w3.org/1999/xlink" xlink:type="simple"><person-group><name name-style="western"><surname>Laboute</surname><given-names>P</given-names></name><name name-style="western"><surname>Richer de Forges</surname><given-names>B</given-names></name></person-group> (<year>2004</year>) <source>Lagons et récifs de Nouvelle- Calédonie.</source><publisher-name>Éditions Catherine Ledru</publisher-name>, <publisher-loc>Nouméa</publisher-loc>, <size units="page">520 pp</size>.</mixed-citation></ref></ref-list></tp:taxon-treatment>
