# Supplementary material for: Shallow-water zoantharians (Cnidaria, Hexacorallia) from the Central Indo-Pacific
Source: Zookeys. 2014 Oct 7;(444):1–57. doi: 10.3897/zookeys.444.7537 (PMC4205731; doi:10.3897/zookeys.444.7537)
Supplement: XML Treatment for Neozoanthus sp. [file zookeys.444.7537-treatment5.xml]

<!DOCTYPE tp:taxon-treatment
  PUBLIC "-//TaxonX//DTD Taxonomic Treatment Publishing DTD v0 20100105//EN" "tax-treatment-NSO.dtd">
<tp:taxon-treatment xmlns:tp="http://www.plazi.org/taxpub"><tp:treatment-meta><kwd-group><label>Taxon classification</label><kwd><named-content content-type="kingdom">Animalia</named-content></kwd><kwd><named-content content-type="order">Zoantharia</named-content></kwd><kwd><named-content content-type="family">Neozoanthidae</named-content></kwd></kwd-group><mixed-citation publication-type="journal"><person-group><name><surname>Reimer</surname><given-names>James D.</given-names></name><name><surname>Poliseno</surname><given-names>Angelo</given-names></name><name><surname>Hoeksema</surname><given-names>Bert W.</given-names></name></person-group><article-title>Shallow-water zoantharians (<tp:taxon-name><tp:taxon-name-part taxon-name-part-type="phylum">Cnidaria</tp:taxon-name-part></tp:taxon-name>, <tp:taxon-name><tp:taxon-name-part taxon-name-part-type="subclass">Hexacorallia</tp:taxon-name-part></tp:taxon-name>) from the Central Indo-Pacific</article-title><source>Zookeys</source><day>7</day><month>10</month><year>2014</year><volume>2014</volume><issue>444</issue><fpage>1</fpage><lpage>57</lpage><pub-id pub-id-type="doi">10.3897/zookeys.444.7537</pub-id></mixed-citation></tp:treatment-meta><tp:nomenclature><label>5.</label><tp:taxon-name>
                                            <tp:taxon-name-part taxon-name-part-type="genus">Neozoanthus</tp:taxon-name-part>
                                            <tp:taxon-name-part taxon-name-part-type="uncertainty-rank">sp.</tp:taxon-name-part>
                                        </tp:taxon-name><xref ref-type="fig" rid="F4">Figures 4C, D</xref><xref ref-type="fig" rid="F5">, 5</xref></tp:nomenclature><tp:treatment-sec sec-type="Specimen regions"><title>Specimen regions.</title><p>NA.</p></tp:treatment-sec><tp:treatment-sec sec-type="Specimens examined"><title>Specimens examined.</title><p>NA.</p></tp:treatment-sec><tp:treatment-sec sec-type="Photographic records"><title>Photographic records</title><p>(n=8). Gili Selang, eastern Bali (<named-content xmlns:xlink="http://www.w3.org/1999/xlink" content-type="dwc:verbatimCoordinates" xlink:type="simple">08°23'55"S, 115°42'30"E</named-content>), on June 3, 1998; Lembongan Bay, Nusa Lembongan, Lombok Strait (<named-content xmlns:xlink="http://www.w3.org/1999/xlink" content-type="dwc:verbatimCoordinates" xlink:type="simple">08°40'25"S, 115°26'18"E</named-content>), on May 19, 26, 27, 29, 1998 (4 records); Tanjung Taal, Nusa Lembongan, Lombok Strait (<named-content xmlns:xlink="http://www.w3.org/1999/xlink" content-type="dwc:verbatimCoordinates" xlink:type="simple">08°39'33"S, 115°26'37"E</named-content>), on May 25, 1998; station WAK.22, north channel pass of Karang Koromaha, REA Wakatobi National Park, Wakatobi, Southeast Sulawesi (<named-content xmlns:xlink="http://www.w3.org/1999/xlink" content-type="dwc:verbatimCoordinates" xlink:type="simple">05°42'54"S, 124°10'53"E</named-content>), on May 12, 2003; station WAK.13, southwest tip of Tolandono Island, REA Wakatobi National Park, Wakatobi, Southeast Sulawesi (<named-content xmlns:xlink="http://www.w3.org/1999/xlink" content-type="dwc:verbatimCoordinates" xlink:type="simple">05°46'35"S, 123°53'38"E</named-content>), on May 9, 2003.</p></tp:treatment-sec><tp:treatment-sec sec-type="Description"><title>Description.</title><p>Unique among zoantharians, species in this genus have an endodermal sphincter with brachycnemic mesentery arrangement. Polyps are only partially incrusted, with the oral end of polyps lacking incrustation (Figures <xref ref-type="fig" rid="F4">4C, D</xref>). Phylogenetically, this genus is closely related to <italic><tp:taxon-name><tp:taxon-name-part taxon-name-part-type="genus">Isaurus</tp:taxon-name-part></tp:taxon-name></italic> (within family <tp:taxon-name><tp:taxon-name-part taxon-name-part-type="family">Zoanthidae</tp:taxon-name-part></tp:taxon-name>). Zooxanthellate. Adapted from <xref ref-type="bibr" rid="B31">Herberts (1972)</xref>, <xref ref-type="bibr" rid="B80">Reimer et al. (2012a)</xref>.</p></tp:treatment-sec><tp:treatment-sec sec-type="Distribution"><title>Distribution.</title><p><bold>Regions recorded in this study</bold> (Figure <xref ref-type="fig" rid="F5">5</xref>). Eastern Bali (5), Spermonde Archipelago (9), Tukang Besi Islands (12), Moluccas (14).</p><p><bold>Previous records.</bold> Species of this genus have been reported from Madagascar (<xref ref-type="bibr" rid="B31">Herberts 1972</xref>), southern Japan (<xref ref-type="bibr" rid="B77">Reimer et al. 2011a</xref>, <xref ref-type="bibr" rid="B80">2012a</xref>, <xref ref-type="bibr" rid="B84">2013b</xref>), and the southern Great Barrier Reef (<xref ref-type="bibr" rid="B77">Reimer et al. 2011a</xref>, <xref ref-type="bibr" rid="B80">2012a</xref>).</p></tp:treatment-sec><tp:treatment-sec sec-type="Remarks"><title>Remarks.</title><p>This genus was originally described from Madagascar with the type species <italic><tp:taxon-name><tp:taxon-name-part taxon-name-part-type="genus">Neozoanthus</tp:taxon-name-part> <tp:taxon-name-part taxon-name-part-type="species">tulearensis</tp:taxon-name-part></tp:taxon-name></italic> Herberts, 1972. Subsequently, two species have been reported from Australia and Japan (<xref ref-type="bibr" rid="B80">Reimer et al. 2012a</xref>). As no specimens exist, it is impossible to determine if the Indonesian photographs constitute one or both of the species reported in <xref ref-type="bibr" rid="B80">Reimer et al. (2012a)</xref>, or an as of yet undescribed species.</p></tp:treatment-sec><tp:treatment-sec><!--Section generated to contain objects referenced in tp:taxon-treatment.--><fig id="F4" position="float" orientation="portrait"><label>Figure 4.</label><caption><p>Images of <italic><tp:taxon-name><tp:taxon-name-part taxon-name-part-type="genus">Isaurus</tp:taxon-name-part></tp:taxon-name></italic> and <italic><tp:taxon-name><tp:taxon-name-part taxon-name-part-type="genus">Neozoanthus</tp:taxon-name-part></tp:taxon-name></italic> species from specimens and photographic records in this study. <bold>A</bold> <italic><tp:taxon-name><tp:taxon-name-part taxon-name-part-type="genus">Isaurus</tp:taxon-name-part> <tp:taxon-name-part taxon-name-part-type="species">tuberculatus</tp:taxon-name-part></tp:taxon-name></italic> specimen RMNH Coel 40567 from Fauna Malesiana Marine Sulawesi Expedition station SUL.04, bay south of Pulau Putus, Lembeh Strait, North Sulawesi, depth approx. 1 to 2 m, on October 27, 1994 by J.C. den Hartog <bold>B</bold> <italic><tp:taxon-name><tp:taxon-name-part taxon-name-part-type="genus">Isaurus</tp:taxon-name-part> <tp:taxon-name-part taxon-name-part-type="species">tuberculatus</tp:taxon-name-part></tp:taxon-name></italic> specimen RMNH Coel 40472 from Rumphius Biohistorical Expedition station 27, Leitimur, south coast, Hutumuri, Ambon Bay, Moluccas, intertidal under stones, collected on November 27, 1990 by J.C. den Hartog <bold>C</bold> <italic><tp:taxon-name><tp:taxon-name-part taxon-name-part-type="genus">Neozoanthus</tp:taxon-name-part></tp:taxon-name></italic> sp. at station WAK.13, southwest tip of Tolandono Island, REA Wakatobi National Park, Wakatobi, Southeast Sulawesi, on May 9, 2003; and <bold>D</bold> <italic><tp:taxon-name><tp:taxon-name-part taxon-name-part-type="genus">Neozoanthus</tp:taxon-name-part></tp:taxon-name></italic> sp. at Lembongan Bay, Nusa Lembongan, Lombok Strait, on May 19, 1998. Scales in <bold>A</bold> and <bold>B</bold> 1 cm.</p></caption><graphic xmlns:xlink="http://www.w3.org/1999/xlink" xlink:href="zookeys-444-001-g004.jpg" position="float" orientation="portrait" xlink:type="simple" id="oo_32421.jpg"/></fig><fig id="F5" position="float" orientation="portrait"><label>Figure 5.</label><caption><p>Distribution of <italic><tp:taxon-name><tp:taxon-name-part taxon-name-part-type="genus">Isaurus</tp:taxon-name-part></tp:taxon-name></italic> and <italic><tp:taxon-name><tp:taxon-name-part taxon-name-part-type="genus">Neozoanthus</tp:taxon-name-part></tp:taxon-name></italic> species from specimens and photographic records from this study. <italic><tp:taxon-name><tp:taxon-name-part taxon-name-part-type="genus">Isaurus</tp:taxon-name-part> <tp:taxon-name-part taxon-name-part-type="species">tuberculatus</tp:taxon-name-part></tp:taxon-name></italic> specimens in red, and <italic><tp:taxon-name><tp:taxon-name-part taxon-name-part-type="genus">Neozoanthus</tp:taxon-name-part></tp:taxon-name></italic> sp. in green. Region numbers correspond to locations given in species’ information. Boxes indicate presence of specimens (with or without photographic records), while circles indicate only photographic records. Overlapping symbols indicate the same region.</p></caption><graphic xmlns:xlink="http://www.w3.org/1999/xlink" xlink:href="zookeys-444-001-g005.jpg" position="float" orientation="portrait" xlink:type="simple" id="oo_32422.jpg"/></fig></tp:treatment-sec><ref-list><ref id="B31"><mixed-citation xmlns:xlink="http://www.w3.org/1999/xlink" xlink:type="simple"><person-group><name name-style="western"><surname>Herberts</surname><given-names>C</given-names></name></person-group> (<year>1972</year>) <article-title>Étude systématique de quelques zoanthaires tempérés et tropicaux.</article-title><source>Tethys Supplement</source><volume>3</volume>: <fpage>69</fpage>–<lpage>156</lpage>.</mixed-citation></ref><ref id="B80"><mixed-citation xmlns:xlink="http://www.w3.org/1999/xlink" xlink:type="simple"><person-group><name name-style="western"><surname>Reimer</surname><given-names>JD</given-names></name><name name-style="western"><surname>Irei</surname><given-names>Y</given-names></name><name name-style="western"><surname>Fujii</surname><given-names>T</given-names></name></person-group> (<year>2012a</year>) <article-title>Two new species of <italic><tp:taxon-name><tp:taxon-name-part taxon-name-part-type="genus">Neozoanthus</tp:taxon-name-part></tp:taxon-name></italic> (<tp:taxon-name><tp:taxon-name-part taxon-name-part-type="phylum">Cnidaria</tp:taxon-name-part></tp:taxon-name>, <tp:taxon-name><tp:taxon-name-part taxon-name-part-type="subclass">Hexacorallia</tp:taxon-name-part></tp:taxon-name>, <tp:taxon-name><tp:taxon-name-part taxon-name-part-type="order">Zoantharia</tp:taxon-name-part></tp:taxon-name>) from the Pacific.</article-title><source>ZooKeys</source><volume>246</volume>: <fpage>69</fpage>–<lpage>87</lpage>. doi: <ext-link ext-link-type="doi" xlink:href="10.3897/zookeys.246.3886" xlink:type="simple">10.3897/zookeys.246.3886</ext-link></mixed-citation></ref><ref id="B77"><mixed-citation xmlns:xlink="http://www.w3.org/1999/xlink" xlink:type="simple"><person-group><name name-style="western"><surname>Reimer</surname><given-names>JD</given-names></name><name name-style="western"><surname>Hirose</surname><given-names>M</given-names></name><name name-style="western"><surname>Irei</surname><given-names>Y</given-names></name><name name-style="western"><surname>Obuchi</surname><given-names>M</given-names></name><name name-style="western"><surname>Sinniger</surname><given-names>F</given-names></name></person-group> (<year>2011a</year>) <article-title>The sands of time: Rediscovery of the genus <italic><tp:taxon-name><tp:taxon-name-part taxon-name-part-type="genus">Neozoanthus</tp:taxon-name-part></tp:taxon-name></italic> (<tp:taxon-name><tp:taxon-name-part taxon-name-part-type="phylum">Cnidaria</tp:taxon-name-part></tp:taxon-name>: <tp:taxon-name><tp:taxon-name-part taxon-name-part-type="subclass">Hexacorallia</tp:taxon-name-part></tp:taxon-name>) and evolutionary aspects of sand encrustation in brachycnemic zoanthids.</article-title><source>Marine Biology</source><volume>158</volume>: <fpage>983</fpage>–<lpage>993</lpage>. doi: <ext-link ext-link-type="doi" xlink:href="10.1007/s00227-011-1624-8" xlink:type="simple">10.1007/s00227-011-1624-8</ext-link></mixed-citation></ref><ref id="B84"><mixed-citation xmlns:xlink="http://www.w3.org/1999/xlink" xlink:type="simple"><person-group><name name-style="western"><surname>Reimer</surname><given-names>JD</given-names></name><name name-style="western"><surname>Irei</surname><given-names>Y</given-names></name><name name-style="western"><surname>Naruse</surname><given-names>T</given-names></name></person-group> (<year>2013b</year>) <article-title>A record of <tp:taxon-name><tp:taxon-name-part taxon-name-part-type="genus">Neozoanthus</tp:taxon-name-part> <tp:taxon-name-part taxon-name-part-type="uncertainty-rank">cf.</tp:taxon-name-part> <tp:taxon-name-part taxon-name-part-type="species">uchina</tp:taxon-name-part></tp:taxon-name> Reimer, Irei &amp; Fujii, 2012 from the Yaeyama Islands, southern Ryukyu Islands, Japan.</article-title><source>Fauna Ryukyuana</source><volume>7</volume>: <fpage>1</fpage>–<lpage>7</lpage>.</mixed-citation></ref></ref-list></tp:taxon-treatment>
