# Supplementary material for: Shallow-water zoantharians (Cnidaria, Hexacorallia) from the Central Indo-Pacific
Source: Zookeys. 2014 Oct 7;(444):1–57. doi: 10.3897/zookeys.444.7537 (PMC4205731; doi:10.3897/zookeys.444.7537)
Supplement: XML Treatment for Palythoa cf. mutuki [file zookeys.444.7537-treatment6.xml]

<!DOCTYPE tp:taxon-treatment
  PUBLIC "-//TaxonX//DTD Taxonomic Treatment Publishing DTD v0 20100105//EN" "tax-treatment-NSO.dtd">
<tp:taxon-treatment xmlns:tp="http://www.plazi.org/taxpub"><tp:treatment-meta><kwd-group><label>Taxon classification</label><kwd><named-content content-type="kingdom">Animalia</named-content></kwd><kwd><named-content content-type="order">Zoantharia</named-content></kwd><kwd><named-content content-type="family">Sphenopidae</named-content></kwd></kwd-group><mixed-citation publication-type="journal"><person-group><name><surname>Reimer</surname><given-names>James D.</given-names></name><name><surname>Poliseno</surname><given-names>Angelo</given-names></name><name><surname>Hoeksema</surname><given-names>Bert W.</given-names></name></person-group><article-title>Shallow-water zoantharians (<tp:taxon-name><tp:taxon-name-part taxon-name-part-type="phylum">Cnidaria</tp:taxon-name-part></tp:taxon-name>, <tp:taxon-name><tp:taxon-name-part taxon-name-part-type="subclass">Hexacorallia</tp:taxon-name-part></tp:taxon-name>) from the Central Indo-Pacific</article-title><source>Zookeys</source><day>7</day><month>10</month><year>2014</year><volume>2014</volume><issue>444</issue><fpage>1</fpage><lpage>57</lpage><pub-id pub-id-type="doi">10.3897/zookeys.444.7537</pub-id></mixed-citation></tp:treatment-meta><tp:nomenclature><label>6.</label><tp:taxon-name>
                                            <tp:taxon-name-part taxon-name-part-type="genus">Palythoa</tp:taxon-name-part>
                                            <tp:taxon-name-part taxon-name-part-type="uncertainty-rank">cf.</tp:taxon-name-part>
                                            <tp:taxon-name-part taxon-name-part-type="species">mutuki</tp:taxon-name-part>
                                        </tp:taxon-name><tp:taxon-authority>(Haddon &amp; Shackleton, 1891b)</tp:taxon-authority><xref ref-type="fig" rid="F6">Figures 6A, B</xref><xref ref-type="fig" rid="F7">, 7</xref><!--PageBreak--><!--PageBreak--><!--PageBreak--></tp:nomenclature><tp:treatment-sec sec-type="Specimens examined"><title>Specimens examined</title><p>(n=13): RMNH Coel 40458, harbor pier, Cebu City, Cebu, Philippines, collected in 1976 by M.L. Esmeno; RMNH Coel 40459, harbor pier, Cebu City, Cebu, Philippines, collected in 1976 by M.L. Esmeno; RMNH Coel. 40468, Rumphius Biohistorical Expedition station 29, Hitu, Ambon Bay, Ambon, Moluccas (<named-content xmlns:xlink="http://www.w3.org/1999/xlink" content-type="dwc:verbatimCoordinates" xlink:type="simple">03°38'05"S, 128°12'36"E</named-content>), depth = intertidal, collected on November 28, 1990 by M.S.S. Lavaleye; RMNH Coel. 40470, Rumphius Biohistorical Expedition station 4, Leitimur, outer Ambon Bay, Wainitu, Moluccas (<named-content xmlns:xlink="http://www.w3.org/1999/xlink" content-type="dwc:verbatimCoordinates" xlink:type="simple">03°42'10"S, 128°09'15"E</named-content>), depth = littoral on old shipwreck, collected on November 7–8, 1990 by H. Strack; RMNH Coel. 40475, Rumphius Biohistorical Expedition station 27, Leitimur, south coast, Hutumuri, Moluccas (<named-content xmlns:xlink="http://www.w3.org/1999/xlink" content-type="dwc:verbatimCoordinates" xlink:type="simple">03°41'50"S, 128°17'00"E</named-content>), depth = intertidal, on November 26, 1990 by M.S.S. Lavaleye; RMNH Coel. 40514, Fauna Malesiana Maluku Expedition station MAL.15, Ambon Bay, south coast, cape west of Amahusu, Moluccas (<named-content xmlns:xlink="http://www.w3.org/1999/xlink" content-type="dwc:verbatimCoordinates" xlink:type="simple">03°44'S, 128°08'E</named-content>), collected on November 16, 1996; RMNH Coel. 40528, Snellius–II Expedition station 4.096, northeast Komodo, Komodo (<named-content xmlns:xlink="http://www.w3.org/1999/xlink" content-type="dwc:verbatimCoordinates" xlink:type="simple">08°29'S, 119°34'E</named-content>), depth = to 30 m, collected on October 26, 1984; RMNH Coel 40532, NNM–LIPI–WWF Bali–Lombok Strait 2001 Expedition station BAL.09, Loloan Batu Agung, Sanur, eastern Bali (<named-content xmlns:xlink="http://www.w3.org/1999/xlink" content-type="dwc:verbatimCoordinates" xlink:type="simple">08°43'31"S, 115°15'57"E</named-content>), depth = 10 to 15 m, collected on April 3, 2001 by B.W. Hoeksema; RMNH Coel. 40540, Snellius–II Expedition station 4.010, near Tawiri, Ambon Bay, Moluccas (<named-content xmlns:xlink="http://www.w3.org/1999/xlink" content-type="dwc:verbatimCoordinates" xlink:type="simple">03°42'S, 128°07'E</named-content>), depth = 1 to 5 m, collected on September 5, 1984; RMNH Coel. 40559, Snellius–II Expedition sta 4.012, north Pulau Mai, Maisel Islands, Banda Sea (<named-content xmlns:xlink="http://www.w3.org/1999/xlink" content-type="dwc:verbatimCoordinates" xlink:type="simple">05°28'S, 127°31'E</named-content>), depth = 0 to 1.5 m, collected on 07.09.1984; RMNH Coel. 40561, Snellius–II Expedition station 4.133, east Pulau Tarupa Kecil, Taka Bone Rate (<named-content xmlns:xlink="http://www.w3.org/1999/xlink" content-type="dwc:verbatimCoordinates" xlink:type="simple">06°29'S, 121°08'E</named-content>), depth = 11 m, collected on September 26, 1984; RMNH Coel. 40562, Snellius–II Expedition station 4.096, northeast Komodo, Komodo (<named-content xmlns:xlink="http://www.w3.org/1999/xlink" content-type="dwc:verbatimCoordinates" xlink:type="simple">08°29'S, 119°34'E</named-content>), depth = to 30 m, collected on September 20, 1984; RMNH Coel. 40741, Rumphius Biohistorical Expedition station 11, Leitimur, Tanjung Nasaniwe, Moluccas (<named-content xmlns:xlink="http://www.w3.org/1999/xlink" content-type="dwc:verbatimCoordinates" xlink:type="simple">03°47'10"S, 128°05'20"E</named-content>), depth = littoral, collected on November 12, 1990;</p></tp:treatment-sec><tp:treatment-sec sec-type="Photographic records"><title>Photographic records</title><p>(n=2). Main coast, West Bali (<named-content xmlns:xlink="http://www.w3.org/1999/xlink" content-type="dwc:verbatimCoordinates" xlink:type="simple">08°06'50"S, 114°30'40"E</named-content>), May 22, 1998; west Pulau Bone Batang, South Sulawesi, Spermonde Archipelago (<named-content xmlns:xlink="http://www.w3.org/1999/xlink" content-type="dwc:verbatimCoordinates" xlink:type="simple">05°01'00"S, 119°19'15"E</named-content>), October 22, 1997.</p></tp:treatment-sec><tp:treatment-sec sec-type="Description"><title>Description.</title><p>Originally described from the Torres Strait, Australia, this species was redescribed in detail in <xref ref-type="bibr" rid="B89">Ryland and Lancaster (2003)</xref>.</p><p>Although all specimens in this grouping match with previously reported <italic><tp:taxon-name><tp:taxon-name-part taxon-name-part-type="genus">Palythoa</tp:taxon-name-part> <tp:taxon-name-part taxon-name-part-type="species">mutuki</tp:taxon-name-part></tp:taxon-name></italic> based on sizes (average polyp height 9.6 mm, range 3–31 mm, average width 4.8 mm, range 2–8 mm, n=12 specimens) and overall morphology (‘intermediae’ or ‘liberae’ [<xref ref-type="bibr" rid="B60">Pax 1910</xref>]; visible capitulary ridges on closed polyps [<xref ref-type="bibr" rid="B89">Ryland and Lancaster 2003</xref>]) (Figure <xref ref-type="fig" rid="F6">6B</xref>), we have identified all specimens in this study as “cf.”. Recent work has shown the presence of more than two closely related species groups within <italic><tp:taxon-name><tp:taxon-name-part taxon-name-part-type="genus">Palythoa</tp:taxon-name-part> <tp:taxon-name-part taxon-name-part-type="species">mutuki</tp:taxon-name-part></tp:taxon-name></italic> (<xref ref-type="bibr" rid="B71">Reimer et al. 2006b</xref>, <xref ref-type="bibr" rid="B83">2013a</xref>) that are exceedingly difficult to distinguish without molecular data. For this reason, we have preliminarily assigned “cf.” to these specimens.</p><fig id="F6" position="float" orientation="portrait"><label>Figure 6.</label><caption><p>Images of <tp:taxon-name><tp:taxon-name-part taxon-name-part-type="genus">Palythoa</tp:taxon-name-part> <tp:taxon-name-part taxon-name-part-type="uncertainty-rank">cf.</tp:taxon-name-part> <tp:taxon-name-part taxon-name-part-type="species">mutuki</tp:taxon-name-part></tp:taxon-name> from specimens and photographic records in this study. <bold>A</bold> <tp:taxon-name><tp:taxon-name-part taxon-name-part-type="genus">Palythoa</tp:taxon-name-part> <tp:taxon-name-part taxon-name-part-type="uncertainty-rank">cf.</tp:taxon-name-part> <tp:taxon-name-part taxon-name-part-type="species">mutuki</tp:taxon-name-part></tp:taxon-name> at west Pulau Bone Batang, South Sulawesi, Spermonde Archipelago, October 22, 1997 <bold>B</bold> <tp:taxon-name><tp:taxon-name-part taxon-name-part-type="genus">Palythoa</tp:taxon-name-part> <tp:taxon-name-part taxon-name-part-type="uncertainty-rank">cf.</tp:taxon-name-part> <tp:taxon-name-part taxon-name-part-type="species">mutuki</tp:taxon-name-part></tp:taxon-name> at main coast, West Bali, May 22, 1998 <bold>C</bold> <italic><tp:taxon-name><tp:taxon-name-part taxon-name-part-type="genus">Palythoa</tp:taxon-name-part></tp:taxon-name></italic> sp. specimen RMNH Coel 40508, Fauna Malesiana Maluku Expedition station MAL.13, west coast near Larike, Ambon, Moluccas, depth = 3 m, collected on November 15, 1996; and <bold>D</bold> <italic><tp:taxon-name><tp:taxon-name-part taxon-name-part-type="genus">Palythoa</tp:taxon-name-part></tp:taxon-name></italic> sp. specimen RMNH Coel 40512, Pelabuhan Ratu, Southwest Java, collected on October 13, 1977, by P.H. van Doesburg. Scales in <bold>C</bold> and <bold>D</bold> 1 cm.</p></caption><graphic xmlns:xlink="http://www.w3.org/1999/xlink" xlink:href="zookeys-444-001-g006.jpg" position="float" orientation="portrait" xlink:type="simple" id="oo_32423.jpg"/></fig></tp:treatment-sec><tp:treatment-sec sec-type="Distribution"><title>Distribution.</title><p><bold>Regions recorded in this study</bold> (Figure <xref ref-type="fig" rid="F7">7</xref>). West Bali (4), eastern Bali (5), Komodo Island (8), Spermonde Archipelago (9), Taka Bone Rate (11), Maisel Islands (13), Moluccas (14), Cebu (21).</p><fig id="F7" position="float" orientation="portrait"><label>Figure 7.</label><caption><p>Distribution of <italic><tp:taxon-name><tp:taxon-name-part taxon-name-part-type="genus">Palythoa</tp:taxon-name-part></tp:taxon-name></italic> species from specimens and photographic records from this study. <tp:taxon-name><tp:taxon-name-part taxon-name-part-type="genus">Palythoa</tp:taxon-name-part> <tp:taxon-name-part taxon-name-part-type="uncertainty-rank">cf.</tp:taxon-name-part> <tp:taxon-name-part taxon-name-part-type="species">mutuki</tp:taxon-name-part></tp:taxon-name> specimens in red, <italic><tp:taxon-name><tp:taxon-name-part taxon-name-part-type="genus">Palythoa</tp:taxon-name-part></tp:taxon-name></italic> sp. in green, <tp:taxon-name><tp:taxon-name-part taxon-name-part-type="genus">Palythoa</tp:taxon-name-part> <tp:taxon-name-part taxon-name-part-type="uncertainty-rank">cf.</tp:taxon-name-part> <tp:taxon-name-part taxon-name-part-type="species">heliodiscus</tp:taxon-name-part></tp:taxon-name> in blue, <tp:taxon-name><tp:taxon-name-part taxon-name-part-type="genus">Palythoa</tp:taxon-name-part> <tp:taxon-name-part taxon-name-part-type="uncertainty-rank">aff.</tp:taxon-name-part> <tp:taxon-name-part taxon-name-part-type="species">tuberculosa</tp:taxon-name-part></tp:taxon-name> in yellow, and <italic><tp:taxon-name><tp:taxon-name-part taxon-name-part-type="genus">Palythoa</tp:taxon-name-part> <tp:taxon-name-part taxon-name-part-type="species">tuberculosa</tp:taxon-name-part></tp:taxon-name></italic> in pink. Region numbers correspond to locations given in species’ information. Boxes indicate presence of specimens (with or without photographic records), while circles indicate only photographic records. Overlapping symbols indicate the same region.</p></caption><graphic xmlns:xlink="http://www.w3.org/1999/xlink" xlink:href="zookeys-444-001-g007.jpg" position="float" orientation="portrait" xlink:type="simple" id="oo_32424.jpg"/></fig><p><bold>Previous records.</bold> <xref ref-type="bibr" rid="B89">Ryland and Lancaster (2003)</xref> in their treatment of <italic><tp:taxon-name><tp:taxon-name-part taxon-name-part-type="genus">Palythoa</tp:taxon-name-part> <tp:taxon-name-part taxon-name-part-type="species">mutuki</tp:taxon-name-part></tp:taxon-name></italic> also mentioned records from Fiji, and synonymized records of other species from Tuvalu (<italic><tp:taxon-name><tp:taxon-name-part taxon-name-part-type="genus">Gemmaria</tp:taxon-name-part> <tp:taxon-name-part taxon-name-part-type="species">willeyi</tp:taxon-name-part></tp:taxon-name></italic> Hill &amp; Whitelegge, 1898), eastern Australia (<italic><tp:taxon-name><tp:taxon-name-part taxon-name-part-type="genus">Gemmaria</tp:taxon-name-part> <tp:taxon-name-part taxon-name-part-type="species">arenacea</tp:taxon-name-part></tp:taxon-name></italic> Wilsmore, 1909; <italic><tp:taxon-name><tp:taxon-name-part taxon-name-part-type="genus">Palythoa</tp:taxon-name-part> <tp:taxon-name-part taxon-name-part-type="species">yongei</tp:taxon-name-part></tp:taxon-name></italic> Carlgren, 1937; <italic><tp:taxon-name><tp:taxon-name-part taxon-name-part-type="genus">Palythoa</tp:taxon-name-part> <tp:taxon-name-part taxon-name-part-type="species">australiensis</tp:taxon-name-part></tp:taxon-name></italic> Carlgren, 1950) and Singapore (<italic><tp:taxon-name><tp:taxon-name-part taxon-name-part-type="genus">Palythoa</tp:taxon-name-part> <tp:taxon-name-part taxon-name-part-type="species">singaporensis</tp:taxon-name-part></tp:taxon-name></italic> Pax &amp; Müller, 1956) with this species. However, asides from the specimens directly examined by Ryland and Lancaster, there is much confusion over the true identity of these species. For example, <xref ref-type="bibr" rid="B89">Ryland and Lancaster (2003)</xref> themselves state that <italic><tp:taxon-name><tp:taxon-name-part taxon-name-part-type="genus">Gemmaria</tp:taxon-name-part> <tp:taxon-name-part taxon-name-part-type="species">willeyi</tp:taxon-name-part></tp:taxon-name></italic> is likely a <italic><tp:taxon-name><tp:taxon-name-part taxon-name-part-type="genus">Zoanthus</tp:taxon-name-part></tp:taxon-name></italic> species based on the figures in the original description. Ryland and Lancaster state “Probably only the use of genetic methods, so successfully applied by Burnett <italic>et al.</italic> (1997), will settle identities over wide geographic areas”.</p><p>However, in the Pacific, records of this species with phylogenetic confirmation have previously been reported from the Great Barrier Reef in Australia (<xref ref-type="bibr" rid="B6">Burnett et al. 1997</xref>), Singapore (<xref ref-type="bibr" rid="B67">Reimer and Todd 2009</xref>), to the south Pacific coast of Japan (e.g. <xref ref-type="bibr" rid="B71">Reimer et al. 2006b</xref>, <xref ref-type="bibr" rid="B73">2007b</xref>), New Caledonia (<xref ref-type="bibr" rid="B93">Sinniger 2006</xref>), and across to the Galapagos (<xref ref-type="bibr" rid="B66">Reimer and Hickman 2009</xref>), and thus it is known that this species has a very wide Indo-Pacific distribution.</p></tp:treatment-sec><tp:treatment-sec sec-type="Remarks"><title>Remarks.</title><p>This species is likely common in Indonesia as in other regions such as Okinawa (<xref ref-type="bibr" rid="B46">Irei et al. 2011</xref>) and Taiwan (<xref ref-type="bibr" rid="B79">Reimer et al. 2011c</xref>). However, species delineation in <italic><tp:taxon-name><tp:taxon-name-part taxon-name-part-type="genus">Palythoa</tp:taxon-name-part></tp:taxon-name></italic> is confused due to the close phylogenetic relationships between <italic><tp:taxon-name><tp:taxon-name-part taxon-name-part-type="genus">Palythoa</tp:taxon-name-part> <tp:taxon-name-part taxon-name-part-type="species">mutuki</tp:taxon-name-part></tp:taxon-name></italic>, <italic><tp:taxon-name><tp:taxon-name-part taxon-name-part-type="genus">Palythoa</tp:taxon-name-part> <tp:taxon-name-part taxon-name-part-type="species">tuberculosa</tp:taxon-name-part></tp:taxon-name></italic>, and some other undescribed species, and a potential reticulate evolutionary history (<xref ref-type="bibr" rid="B73">Reimer et al. 2007b</xref>, <xref ref-type="bibr" rid="B92">Shiroma and Reimer 2010</xref>, M. Mizuyama and J.D. Reimer unpubl. data). Furthermore, distinguishing <italic><tp:taxon-name><tp:taxon-name-part taxon-name-part-type="genus">Palythoa</tp:taxon-name-part> <tp:taxon-name-part taxon-name-part-type="species">mutuki</tp:taxon-name-part></tp:taxon-name></italic>, from other, more distantly related species such as <italic><tp:taxon-name><tp:taxon-name-part taxon-name-part-type="genus">Palythoa</tp:taxon-name-part> <tp:taxon-name-part taxon-name-part-type="species">heliodiscus</tp:taxon-name-part></tp:taxon-name></italic> based solely on morphology is often difficult (<xref ref-type="bibr" rid="B89">Ryland and Lancaster 2003</xref>). For this study, we have included all “<italic><tp:taxon-name><tp:taxon-name-part taxon-name-part-type="genus">Palythoa</tp:taxon-name-part> <tp:taxon-name-part taxon-name-part-type="species">mutuki</tp:taxon-name-part></tp:taxon-name></italic>-like” specimens as one species group for convenience, although it is likely the specimens will encompass more than one species once the taxonomy of this genus is clarified.</p><!--PageBreak--></tp:treatment-sec><ref-list><ref id="B89"><mixed-citation xmlns:xlink="http://www.w3.org/1999/xlink" xlink:type="simple"><person-group><name name-style="western"><surname>Ryland</surname><given-names>JS</given-names></name><name name-style="western"><surname>Lancaster</surname><given-names>JE</given-names></name></person-group> (<year>2003</year>) <article-title>Revision for methods separating species of <italic><tp:taxon-name><tp:taxon-name-part taxon-name-part-type="genus">Protopalythoa</tp:taxon-name-part></tp:taxon-name></italic> (<tp:taxon-name><tp:taxon-name-part taxon-name-part-type="subclass">Hexacorallia</tp:taxon-name-part></tp:taxon-name>: <tp:taxon-name><tp:taxon-name-part taxon-name-part-type="order">Zoanthidea</tp:taxon-name-part></tp:taxon-name>) in the tropical west Pacific.</article-title><source>Invertebrate Systematics</source><volume>17</volume>: <fpage>407</fpage>–<lpage>428</lpage>. doi: <ext-link ext-link-type="doi" xlink:href="10.1071/IS02008" xlink:type="simple">10.1071/IS02008</ext-link></mixed-citation></ref><ref id="B60"><mixed-citation xmlns:xlink="http://www.w3.org/1999/xlink" xlink:type="simple"><person-group><name name-style="western"><surname>Pax</surname><given-names>F</given-names></name></person-group> (<year>1910</year>) <article-title>Studien an westindischen Actinien.</article-title> In: <person-group><name name-style="western"><surname>Spengel</surname><given-names>JW</given-names></name></person-group> (<role>Ed.</role>) <source>Ergebnisse einer Zoologischen Forschungreise nach westindien von Prof. W Kukenthal and Dr. Hartmeyer R im Jahre, 1907</source>. <publisher-name>Fischer G</publisher-name>, <publisher-loc>Jena</publisher-loc>, <supplement>Zoologische Jahrbucher Supplement 11</supplement>: <fpage>157</fpage>–<lpage>330</lpage>.</mixed-citation></ref><ref id="B71"><mixed-citation xmlns:xlink="http://www.w3.org/1999/xlink" xlink:type="simple"><person-group><name name-style="western"><surname>Reimer</surname><given-names>JD</given-names></name><name name-style="western"><surname>Ono</surname><given-names>S</given-names></name><name name-style="western"><surname>Takishita</surname><given-names>K</given-names></name><name name-style="western"><surname>Tsukahara</surname><given-names>J</given-names></name><name name-style="western"><surname>Maruyama</surname><given-names>T</given-names></name></person-group> (<year>2006b</year>) <article-title>Molecular evidence suggesting species in the zoanthid genera <italic><tp:taxon-name><tp:taxon-name-part taxon-name-part-type="genus">Palythoa</tp:taxon-name-part></tp:taxon-name></italic> and <italic><tp:taxon-name><tp:taxon-name-part taxon-name-part-type="genus">Protopalythoa</tp:taxon-name-part></tp:taxon-name></italic> (<tp:taxon-name><tp:taxon-name-part taxon-name-part-type="class">Anthozoa</tp:taxon-name-part></tp:taxon-name>: <tp:taxon-name><tp:taxon-name-part taxon-name-part-type="subclass">Hexacorallia</tp:taxon-name-part></tp:taxon-name>) are congeneric.</article-title><source>Zoological Science</source><volume>23</volume>(<issue>1</issue>): <fpage>87</fpage>–<lpage>94</lpage>. doi: <ext-link ext-link-type="doi" xlink:href="10.2108/zsj.23.87" xlink:type="simple">10.2108/zsj.23.87</ext-link></mixed-citation></ref><ref id="B83"><mixed-citation xmlns:xlink="http://www.w3.org/1999/xlink" xlink:type="simple"><person-group><name name-style="western"><surname>Reimer</surname><given-names>JD</given-names></name><name name-style="western"><surname>Irei</surname><given-names>Y</given-names></name><name name-style="western"><surname>Fujii</surname><given-names>T</given-names></name><name name-style="western"><surname>Yang</surname><given-names>SY</given-names></name></person-group> (<year>2013a</year>) <article-title>Phylogenetic analyses of shallow water zoanthids (<tp:taxon-name><tp:taxon-name-part taxon-name-part-type="phylum">Cnidaria</tp:taxon-name-part></tp:taxon-name>: <tp:taxon-name><tp:taxon-name-part taxon-name-part-type="subclass">Hexacorallia</tp:taxon-name-part></tp:taxon-name>) and their <italic><tp:taxon-name><tp:taxon-name-part taxon-name-part-type="genus">Symbiodinium</tp:taxon-name-part></tp:taxon-name></italic> spp. from Taiwan.</article-title><source>Zoological Studies</source><volume>52</volume>: <lpage>38</lpage>; 1–16.</mixed-citation></ref><ref id="B6"><mixed-citation xmlns:xlink="http://www.w3.org/1999/xlink" xlink:type="simple"><person-group><name name-style="western"><surname>Burnett</surname><given-names>WJ</given-names></name><name name-style="western"><surname>Benzie</surname><given-names>JAH</given-names></name><name name-style="western"><surname>Beardmore</surname><given-names>JA</given-names></name><name name-style="western"><surname>Ryland</surname><given-names>JS</given-names></name></person-group> (<year>1997</year>) <article-title>Zoanthids (<tp:taxon-name><tp:taxon-name-part taxon-name-part-type="class">Anthozoa</tp:taxon-name-part></tp:taxon-name>, <tp:taxon-name><tp:taxon-name-part taxon-name-part-type="subclass">Hexacorallia</tp:taxon-name-part></tp:taxon-name>) from the Great Barrier Reef and Torres Strait, Australia: systematics, evolution and a key to species.</article-title><source>Coral Reefs</source><volume>16</volume>: <fpage>55</fpage>–<lpage>68</lpage>. doi: <ext-link ext-link-type="doi" xlink:href="10.1007/s003380050060" xlink:type="simple">10.1007/s003380050060</ext-link></mixed-citation></ref><ref id="B67"><mixed-citation xmlns:xlink="http://www.w3.org/1999/xlink" xlink:type="simple"><person-group><name name-style="western"><surname>Reimer</surname><given-names>JD</given-names></name><name name-style="western"><surname>Todd</surname><given-names>PA</given-names></name></person-group> (<year>2009</year>) <article-title>Preliminary molecular examination of zooxanthellate zoanthid (<tp:taxon-name><tp:taxon-name-part taxon-name-part-type="subclass">Hexacorallia</tp:taxon-name-part></tp:taxon-name>, <tp:taxon-name><tp:taxon-name-part taxon-name-part-type="order">Zoantharia</tp:taxon-name-part></tp:taxon-name>) and associated zooxanthellae (<italic><tp:taxon-name><tp:taxon-name-part taxon-name-part-type="genus">Symbiodinium</tp:taxon-name-part></tp:taxon-name></italic> spp.) diversity in Singapore. Raffles Bulletin of Zoology.</article-title><source>Supplement</source><volume>22</volume>: <fpage>103</fpage>–<lpage>120</lpage>.</mixed-citation></ref><ref id="B73"><mixed-citation xmlns:xlink="http://www.w3.org/1999/xlink" xlink:type="simple"><person-group><name name-style="western"><surname>Reimer</surname><given-names>JD</given-names></name><name name-style="western"><surname>Takishita</surname><given-names>K</given-names></name><name name-style="western"><surname>Ono</surname><given-names>S</given-names></name><name name-style="western"><surname>Maruyama</surname><given-names>T</given-names></name></person-group> (<year>2007b</year>) <article-title>Diversity and evolution in the zoanthid genus <italic><tp:taxon-name><tp:taxon-name-part taxon-name-part-type="genus">Palythoa</tp:taxon-name-part></tp:taxon-name></italic> (<tp:taxon-name><tp:taxon-name-part taxon-name-part-type="phylum">Cnidaria</tp:taxon-name-part></tp:taxon-name>: <tp:taxon-name><tp:taxon-name-part taxon-name-part-type="subclass">Hexacorallia</tp:taxon-name-part></tp:taxon-name>) utilizing nuclear ITS–rDNA.</article-title><source>Coral Reefs</source><volume>26</volume>: <fpage>399</fpage>–<lpage>410</lpage>. doi: <ext-link ext-link-type="doi" xlink:href="10.1007/s00338-007-0210-5" xlink:type="simple">10.1007/s00338-007-0210-5</ext-link></mixed-citation></ref><ref id="B93"><mixed-citation xmlns:xlink="http://www.w3.org/1999/xlink" xlink:type="simple"><person-group><name name-style="western"><surname>Sinniger</surname><given-names>F</given-names></name></person-group> (<year>2006</year>) <article-title>Zoanthids of New Caledonia.</article-title> In: <person-group><name name-style="western"><surname>Payri</surname><given-names>C</given-names></name><name name-style="western"><surname>Richier</surname><given-names>de Forges B</given-names></name></person-group> (<role>Eds</role>) <source>Compendium of marine species from New Caledonia</source>. <publisher-name>IRD Editions</publisher-name>, <publisher-loc>Noumea</publisher-loc>, <fpage>127</fpage>–<lpage>128</lpage>.</mixed-citation></ref><ref id="B66"><mixed-citation xmlns:xlink="http://www.w3.org/1999/xlink" xlink:type="simple"><person-group><name name-style="western"><surname>Reimer</surname><given-names>JD</given-names></name><name name-style="western"><surname>Hickman</surname><given-names>C</given-names></name></person-group> (<year>2009</year>) <article-title>Preliminary survey of zooxanthellate zoanthids (<tp:taxon-name><tp:taxon-name-part taxon-name-part-type="phylum">Cnidaria</tp:taxon-name-part></tp:taxon-name>: <tp:taxon-name><tp:taxon-name-part taxon-name-part-type="subclass">Hexacorallia</tp:taxon-name-part></tp:taxon-name>) of the Galápagos and associated symbiotic dinoflagellates (<italic><tp:taxon-name><tp:taxon-name-part taxon-name-part-type="genus">Symbiodinium</tp:taxon-name-part></tp:taxon-name></italic> spp.).</article-title><source>Galápagos Research</source><volume>66</volume>: <fpage>14</fpage>–<lpage>19</lpage>.</mixed-citation></ref><ref id="B46"><mixed-citation xmlns:xlink="http://www.w3.org/1999/xlink" xlink:type="simple"><person-group><name name-style="western"><surname>Irei</surname><given-names>Y</given-names></name><name name-style="western"><surname>Nozawa</surname><given-names>Y</given-names></name><name name-style="western"><surname>Reimer</surname><given-names>JD</given-names></name></person-group> (<year>2011</year>) <article-title>Distribution patterns of five zoanthid species in Okinawa Island, Japan.</article-title><source>Zoological Studies</source><volume>50</volume>: <fpage>426</fpage>–<lpage>433</lpage>.</mixed-citation></ref><ref id="B79"><mixed-citation xmlns:xlink="http://www.w3.org/1999/xlink" xlink:type="simple"><person-group><name name-style="western"><surname>Reimer</surname><given-names>JD</given-names></name><name name-style="western"><surname>Obuchi</surname><given-names>M</given-names></name><name name-style="western"><surname>Irei</surname><given-names>Y</given-names></name><name name-style="western"><surname>Fujii</surname><given-names>T</given-names></name><name name-style="western"><surname>Nozawa</surname><given-names>Y</given-names></name></person-group> (<year>2011c</year>) <article-title>Shallow water brachycnemic zoanthids (<tp:taxon-name><tp:taxon-name-part taxon-name-part-type="phylum">Cnidaria</tp:taxon-name-part></tp:taxon-name>: <tp:taxon-name><tp:taxon-name-part taxon-name-part-type="subclass">Hexacorallia</tp:taxon-name-part></tp:taxon-name>) from Taiwan: a preliminary survey.</article-title><source>Zoological Studies</source><volume>50</volume>: <fpage>363</fpage>–<lpage>371</lpage>.</mixed-citation></ref><ref id="B92"><mixed-citation xmlns:xlink="http://www.w3.org/1999/xlink" xlink:type="simple"><person-group><name name-style="western"><surname>Shiroma</surname><given-names>E</given-names></name><name name-style="western"><surname>Reimer</surname><given-names>JD</given-names></name></person-group> (<year>2010</year>) <article-title>Investigations into the reproductive patterns, ecology and morphology in the zoanthid genus <italic><tp:taxon-name><tp:taxon-name-part taxon-name-part-type="genus">Palythoa</tp:taxon-name-part></tp:taxon-name></italic> (<tp:taxon-name><tp:taxon-name-part taxon-name-part-type="phylum">Cnidaria</tp:taxon-name-part></tp:taxon-name>: <tp:taxon-name><tp:taxon-name-part taxon-name-part-type="class">Anthozoa</tp:taxon-name-part></tp:taxon-name>: <tp:taxon-name><tp:taxon-name-part taxon-name-part-type="subclass">Hexacorallia</tp:taxon-name-part></tp:taxon-name>) in Okinawa, Japan.</article-title><source>Zoological Studies</source><volume>49</volume>: <fpage>182</fpage>–<lpage>194</lpage>.</mixed-citation></ref></ref-list></tp:taxon-treatment>
