# Supplementary material for: Shallow-water zoantharians (Cnidaria, Hexacorallia) from the Central Indo-Pacific
Source: Zookeys. 2014 Oct 7;(444):1–57. doi: 10.3897/zookeys.444.7537 (PMC4205731; doi:10.3897/zookeys.444.7537)
Supplement: XML Treatment for Palythoa sp. [file zookeys.444.7537-treatment7.xml]

<!DOCTYPE tp:taxon-treatment
  PUBLIC "-//TaxonX//DTD Taxonomic Treatment Publishing DTD v0 20100105//EN" "tax-treatment-NSO.dtd">
<tp:taxon-treatment xmlns:tp="http://www.plazi.org/taxpub"><tp:treatment-meta><kwd-group><label>Taxon classification</label><kwd><named-content content-type="kingdom">Animalia</named-content></kwd><kwd><named-content content-type="order">Zoantharia</named-content></kwd><kwd><named-content content-type="family">Sphenopidae</named-content></kwd></kwd-group><mixed-citation publication-type="journal"><person-group><name><surname>Reimer</surname><given-names>James D.</given-names></name><name><surname>Poliseno</surname><given-names>Angelo</given-names></name><name><surname>Hoeksema</surname><given-names>Bert W.</given-names></name></person-group><article-title>Shallow-water zoantharians (<tp:taxon-name><tp:taxon-name-part taxon-name-part-type="phylum">Cnidaria</tp:taxon-name-part></tp:taxon-name>, <tp:taxon-name><tp:taxon-name-part taxon-name-part-type="subclass">Hexacorallia</tp:taxon-name-part></tp:taxon-name>) from the Central Indo-Pacific</article-title><source>Zookeys</source><day>7</day><month>10</month><year>2014</year><volume>2014</volume><issue>444</issue><fpage>1</fpage><lpage>57</lpage><pub-id pub-id-type="doi">10.3897/zookeys.444.7537</pub-id></mixed-citation></tp:treatment-meta><tp:nomenclature><label>7.</label><tp:taxon-name>
                                            <tp:taxon-name-part taxon-name-part-type="genus">Palythoa</tp:taxon-name-part>
                                            <tp:taxon-name-part taxon-name-part-type="uncertainty-rank">sp.</tp:taxon-name-part>
                                        </tp:taxon-name><xref ref-type="fig" rid="F6">Figures 6C, D</xref><xref ref-type="fig" rid="F7">, 7</xref></tp:nomenclature><tp:treatment-sec sec-type="Specimens examined"><title>Specimens examined</title><p>(n=2): RMNH Coel 40508, Fauna Malesiana Maluku Expedition station MAL.13, west coast near Larike, Ambon, Moluccas (<named-content xmlns:xlink="http://www.w3.org/1999/xlink" content-type="dwc:verbatimCoordinates" xlink:type="simple">03°43'S, 127°56'E</named-content>), depth = 3 m, collected on November 15, 1996; RMNH Coel 40512, Pelabuhan Ratu, southwest Java (<named-content xmlns:xlink="http://www.w3.org/1999/xlink" content-type="dwc:verbatimCoordinates" xlink:type="simple">07°01'N, 106°34'E</named-content>), collected on October 13, 1977, by P.H. van Doesburg.</p></tp:treatment-sec><tp:treatment-sec sec-type="Photographic records"><title>Photographic records.</title><p>NA.</p></tp:treatment-sec><tp:treatment-sec sec-type="Description"><title>Description.</title><p>This group consists of two specimens that do not clearly fit with previously described <italic><tp:taxon-name><tp:taxon-name-part taxon-name-part-type="genus">Palythoa</tp:taxon-name-part></tp:taxon-name></italic> species. Both specimens have dimensions very different from other <italic><tp:taxon-name><tp:taxon-name-part taxon-name-part-type="genus">Palythoa</tp:taxon-name-part></tp:taxon-name></italic> specimens reported here; whether this is due to unusual fixation or relaxation methods, or to true phenotypic differences is unknown.</p><p>RMNH Coel 40508 (Figure <xref ref-type="fig" rid="F6">6C</xref>) has very long ‘liberae’ polyps (average 23.6 mm height, n=4 polyps) that are more robust (average 5 mm, n=4 polyps) than seen in <italic><tp:taxon-name><tp:taxon-name-part taxon-name-part-type="genus">Palythoa</tp:taxon-name-part> <tp:taxon-name-part taxon-name-part-type="species">heliodiscus</tp:taxon-name-part></tp:taxon-name></italic>, but with almost no development of the coenenchyme, unlike as in <italic><tp:taxon-name><tp:taxon-name-part taxon-name-part-type="genus">Palythoa</tp:taxon-name-part> <tp:taxon-name-part taxon-name-part-type="species">mutuki</tp:taxon-name-part></tp:taxon-name></italic> or other closely related species. As well, this specimen is from 3 meters depth, a shallower depth than usually seen for <italic><tp:taxon-name><tp:taxon-name-part taxon-name-part-type="genus">Palythoa</tp:taxon-name-part> <tp:taxon-name-part taxon-name-part-type="species">heliodiscus</tp:taxon-name-part></tp:taxon-name></italic>.</p><p>RMNH Coel 40512 (Figure <xref ref-type="fig" rid="F6">6D</xref>) is a small ‘intermediae’ colony consisting of four polyps that are squat and robust (average width 8.3 mm, n=3 polyps, height approximately same as width) with large oral discs (average 12 mm in diameter, n=3 polyps) with no tentacles visible and a large oral opening.</p></tp:treatment-sec><tp:treatment-sec sec-type="Distribution"><title>Distribution.</title><p><bold>Regions recorded in this study</bold> (Figure <xref ref-type="fig" rid="F7">7</xref>). Southwest Java (2), Moluccas (14).</p><p><bold>Previous records.</bold> NA.</p></tp:treatment-sec><tp:treatment-sec sec-type="Remarks"><title>Remarks.</title><p>The morphology of these specimens do not clearly match any described species from the central Indo-Pacific. In particular, specimen RMNH Coel 40512 is different than any other zoantharian previously observed by the first author. However, it is unknown if fixation has resulted in degradation of fine scale structures (e.g. tentacles, which are absent), but the specimen is clearly a zoantharian due to sand encrustation in body wall.</p></tp:treatment-sec><tp:treatment-sec><!--Section generated to contain objects referenced in tp:taxon-treatment.--><fig id="F6" position="float" orientation="portrait"><label>Figure 6.</label><caption><p>Images of <tp:taxon-name><tp:taxon-name-part taxon-name-part-type="genus">Palythoa</tp:taxon-name-part> <tp:taxon-name-part taxon-name-part-type="uncertainty-rank">cf.</tp:taxon-name-part> <tp:taxon-name-part taxon-name-part-type="species">mutuki</tp:taxon-name-part></tp:taxon-name> from specimens and photographic records in this study. <bold>A</bold> <tp:taxon-name><tp:taxon-name-part taxon-name-part-type="genus">Palythoa</tp:taxon-name-part> <tp:taxon-name-part taxon-name-part-type="uncertainty-rank">cf.</tp:taxon-name-part> <tp:taxon-name-part taxon-name-part-type="species">mutuki</tp:taxon-name-part></tp:taxon-name> at west Pulau Bone Batang, South Sulawesi, Spermonde Archipelago, October 22, 1997 <bold>B</bold> <tp:taxon-name><tp:taxon-name-part taxon-name-part-type="genus">Palythoa</tp:taxon-name-part> <tp:taxon-name-part taxon-name-part-type="uncertainty-rank">cf.</tp:taxon-name-part> <tp:taxon-name-part taxon-name-part-type="species">mutuki</tp:taxon-name-part></tp:taxon-name> at main coast, West Bali, May 22, 1998 <bold>C</bold> <italic><tp:taxon-name><tp:taxon-name-part taxon-name-part-type="genus">Palythoa</tp:taxon-name-part></tp:taxon-name></italic> sp. specimen RMNH Coel 40508, Fauna Malesiana Maluku Expedition station MAL.13, west coast near Larike, Ambon, Moluccas, depth = 3 m, collected on November 15, 1996; and <bold>D</bold> <italic><tp:taxon-name><tp:taxon-name-part taxon-name-part-type="genus">Palythoa</tp:taxon-name-part></tp:taxon-name></italic> sp. specimen RMNH Coel 40512, Pelabuhan Ratu, Southwest Java, collected on October 13, 1977, by P.H. van Doesburg. Scales in <bold>C</bold> and <bold>D</bold> 1 cm.</p></caption><graphic xmlns:xlink="http://www.w3.org/1999/xlink" xlink:href="zookeys-444-001-g006.jpg" position="float" orientation="portrait" xlink:type="simple" id="oo_32423.jpg"/></fig><fig id="F7" position="float" orientation="portrait"><label>Figure 7.</label><caption><p>Distribution of <italic><tp:taxon-name><tp:taxon-name-part taxon-name-part-type="genus">Palythoa</tp:taxon-name-part></tp:taxon-name></italic> species from specimens and photographic records from this study. <tp:taxon-name><tp:taxon-name-part taxon-name-part-type="genus">Palythoa</tp:taxon-name-part> <tp:taxon-name-part taxon-name-part-type="uncertainty-rank">cf.</tp:taxon-name-part> <tp:taxon-name-part taxon-name-part-type="species">mutuki</tp:taxon-name-part></tp:taxon-name> specimens in red, <italic><tp:taxon-name><tp:taxon-name-part taxon-name-part-type="genus">Palythoa</tp:taxon-name-part></tp:taxon-name></italic> sp. in green, <tp:taxon-name><tp:taxon-name-part taxon-name-part-type="genus">Palythoa</tp:taxon-name-part> <tp:taxon-name-part taxon-name-part-type="uncertainty-rank">cf.</tp:taxon-name-part> <tp:taxon-name-part taxon-name-part-type="species">heliodiscus</tp:taxon-name-part></tp:taxon-name> in blue, <tp:taxon-name><tp:taxon-name-part taxon-name-part-type="genus">Palythoa</tp:taxon-name-part> <tp:taxon-name-part taxon-name-part-type="uncertainty-rank">aff.</tp:taxon-name-part> <tp:taxon-name-part taxon-name-part-type="species">tuberculosa</tp:taxon-name-part></tp:taxon-name> in yellow, and <italic><tp:taxon-name><tp:taxon-name-part taxon-name-part-type="genus">Palythoa</tp:taxon-name-part> <tp:taxon-name-part taxon-name-part-type="species">tuberculosa</tp:taxon-name-part></tp:taxon-name></italic> in pink. Region numbers correspond to locations given in species’ information. Boxes indicate presence of specimens (with or without photographic records), while circles indicate only photographic records. Overlapping symbols indicate the same region.</p></caption><graphic xmlns:xlink="http://www.w3.org/1999/xlink" xlink:href="zookeys-444-001-g007.jpg" position="float" orientation="portrait" xlink:type="simple" id="oo_32424.jpg"/></fig></tp:treatment-sec></tp:taxon-treatment>
