# Supplementary material for: Shallow-water zoantharians (Cnidaria, Hexacorallia) from the Central Indo-Pacific
Source: Zookeys. 2014 Oct 7;(444):1–57. doi: 10.3897/zookeys.444.7537 (PMC4205731; doi:10.3897/zookeys.444.7537)
Supplement: XML Treatment for Palythoa cf. heliodiscus [file zookeys.444.7537-treatment8.xml]

<!DOCTYPE tp:taxon-treatment
  PUBLIC "-//TaxonX//DTD Taxonomic Treatment Publishing DTD v0 20100105//EN" "tax-treatment-NSO.dtd">
<tp:taxon-treatment xmlns:tp="http://www.plazi.org/taxpub"><tp:treatment-meta><kwd-group><label>Taxon classification</label><kwd><named-content content-type="kingdom">Animalia</named-content></kwd><kwd><named-content content-type="order">Zoantharia</named-content></kwd><kwd><named-content content-type="family">Sphenopidae</named-content></kwd></kwd-group><mixed-citation publication-type="journal"><person-group><name><surname>Reimer</surname><given-names>James D.</given-names></name><name><surname>Poliseno</surname><given-names>Angelo</given-names></name><name><surname>Hoeksema</surname><given-names>Bert W.</given-names></name></person-group><article-title>Shallow-water zoantharians (<tp:taxon-name><tp:taxon-name-part taxon-name-part-type="phylum">Cnidaria</tp:taxon-name-part></tp:taxon-name>, <tp:taxon-name><tp:taxon-name-part taxon-name-part-type="subclass">Hexacorallia</tp:taxon-name-part></tp:taxon-name>) from the Central Indo-Pacific</article-title><source>Zookeys</source><day>7</day><month>10</month><year>2014</year><volume>2014</volume><issue>444</issue><fpage>1</fpage><lpage>57</lpage><pub-id pub-id-type="doi">10.3897/zookeys.444.7537</pub-id></mixed-citation></tp:treatment-meta><tp:nomenclature><label>8.</label><tp:taxon-name>
                                            <tp:taxon-name-part taxon-name-part-type="genus">Palythoa</tp:taxon-name-part>
                                            <tp:taxon-name-part taxon-name-part-type="uncertainty-rank">cf.</tp:taxon-name-part>
                                            <tp:taxon-name-part taxon-name-part-type="species">heliodiscus</tp:taxon-name-part>
                                        </tp:taxon-name><tp:taxon-authority>(Ryland &amp; Lancaster, 2003)</tp:taxon-authority><xref ref-type="fig" rid="F7">Figures 7</xref><xref ref-type="fig" rid="F8">, 8</xref><!--PageBreak--><!--PageBreak--><!--PageBreak--></tp:nomenclature><tp:treatment-sec sec-type="Specimens examined"><title>Specimens examined</title><p>(n=2). RMNH Coel 40504, Fauna Malesiana Maluku Expedition station MAL.12, north coast near Morela, Ambon, Moluccas (<named-content xmlns:xlink="http://www.w3.org/1999/xlink" content-type="dwc:verbatimCoordinates" xlink:type="simple">03°33'S, 128°12'E</named-content>), depth = 35 m, collected on November 13, 1996; RMNH Coel. 40513, Rumphius Biohistorical Expedition station 24, south Seri Bay, Ambon, Moluccas (<named-content xmlns:xlink="http://www.w3.org/1999/xlink" content-type="dwc:verbatimCoordinates" xlink:type="simple">03°34'50"S, 128°09'45"E</named-content>), depth = 12 m, November 22, 1990.</p></tp:treatment-sec><tp:treatment-sec sec-type="Photographic records"><title>Photographic records</title><p>(n=13). Pulau Ular, off Padang, West Sumatra (<named-content xmlns:xlink="http://www.w3.org/1999/xlink" content-type="dwc:verbatimCoordinates" xlink:type="simple">01°07'05"S, 100°20'02"E</named-content>), December 16, 1996; Pemuteran, West Bali (<named-content xmlns:xlink="http://www.w3.org/1999/xlink" content-type="dwc:verbatimCoordinates" xlink:type="simple">08°11'20"S, 114°50'30"E</named-content>), May 23, 1998; Tulamben, eastern Bali (<named-content xmlns:xlink="http://www.w3.org/1999/xlink" content-type="dwc:verbatimCoordinates" xlink:type="simple">08°16'26"S, 115°35'28"E</named-content>), July 12, 1997; Nusa Lembongan, Lombok Strait (<named-content xmlns:xlink="http://www.w3.org/1999/xlink" content-type="dwc:verbatimCoordinates" xlink:type="simple">08°40'S, 115°26'E</named-content>), May 29, 1998; west side Pulau Samalona, Spermonde Archipelago, South Sulawesi (<named-content xmlns:xlink="http://www.w3.org/1999/xlink" content-type="dwc:verbatimCoordinates" xlink:type="simple">05°07'25"S, 119°20'10"E</named-content>), November, 1984; northwest side Pulau Samalona, Spermonde Archipelago, South Sulawesi (<named-content xmlns:xlink="http://www.w3.org/1999/xlink" content-type="dwc:verbatimCoordinates" xlink:type="simple">05°07'25"S, 119°20'10"E</named-content>), November 23, 1997; northwest Kudingareng Keke, Spermonde Archipelago, South Sulawesi (<named-content xmlns:xlink="http://www.w3.org/1999/xlink" content-type="dwc:verbatimCoordinates" xlink:type="simple">05°06'15"S, 119°17'10"E</named-content>), August 6, 1997; west side Pulau Badi, Spermonde Archipelago, South Sulawesi (<named-content xmlns:xlink="http://www.w3.org/1999/xlink" content-type="dwc:verbatimCoordinates" xlink:type="simple">04°58'06"S, 119°16'57"E</named-content>), November 1, 1994; REA Wakatobi National Park station WAK.18, southwest Pulau Binongko, Southeast Sulawesi, Wakatobi, Tukang Besi Islands (<named-content xmlns:xlink="http://www.w3.org/1999/xlink" content-type="dwc:verbatimCoordinates" xlink:type="simple">05°59'48"S, 124°02'55"E</named-content>), May 10, 2003; REA Wakatobi National Park station WAK.22, north channel pass of Karang Koromaha, Southeast Sulawesi, Wakatobi, Tukang Besi Is. (<named-content xmlns:xlink="http://www.w3.org/1999/xlink" content-type="dwc:verbatimCoordinates" xlink:type="simple">05°42'54"S, 124°10'53"E</named-content>), May 12, 2003; Fauna Malesiana Maluku Expedition station MAL.12, north coast near Morela, Ambon (<named-content xmlns:xlink="http://www.w3.org/1999/xlink" content-type="dwc:verbatimCoordinates" xlink:type="simple">03°33'S, 128°12'E</named-content>), November 13–14, 1996; East Kalimantan–Berau Expedition station BER.03, south side of Pulau Derawan, East Kalimantan (<named-content xmlns:xlink="http://www.w3.org/1999/xlink" content-type="dwc:verbatimCoordinates" xlink:type="simple">02°17'03"N, 118°14'49"E</named-content>), October 16, 2003; Christensen Research Institute, Madang, Papua New Guinea (<named-content xmlns:xlink="http://www.w3.org/1999/xlink" content-type="dwc:verbatimCoordinates" xlink:type="simple">05°09'30"S, 145°48'10"E</named-content>), June 1992.</p></tp:treatment-sec><tp:treatment-sec sec-type="Description"><title>Description.</title><p>This zooxanthellate species was described in detail recently by <xref ref-type="bibr" rid="B89">Ryland and Lancaster (2003)</xref>. Superficially similar in appearance to <italic><tp:taxon-name><tp:taxon-name-part taxon-name-part-type="genus">Palythoa</tp:taxon-name-part> <tp:taxon-name-part taxon-name-part-type="species">mutuki</tp:taxon-name-part></tp:taxon-name></italic>, externally the species can be distinguished by its short tentacles (length &lt;20% of oral disk) and subtidal distribution, compared to primarily intertidal <italic><tp:taxon-name><tp:taxon-name-part taxon-name-part-type="genus">Palythoa</tp:taxon-name-part> <tp:taxon-name-part taxon-name-part-type="species">mutuki</tp:taxon-name-part></tp:taxon-name></italic>, which also has longer tentacles (~45% of oral disk) (<xref ref-type="bibr" rid="B89">Ryland and Lancaster 2003</xref>).</p><p>Sizes of specimens agree well with specimens seen in other localities (average polyp heights 11.3 mm and 17.0 mm for each specimen, range 7–20 mm; average width 3.9 mm and 4.4 mm for each specimen, range 3.5–5.5 mm; n=2 specimens of 8 and 5 polyps, respectively). Depth of collected specimens (12 and 35 m) also fits well with the description of this species as primarily subtidal in the original description, and from data in Okinawa, Japan (e.g. <xref ref-type="bibr" rid="B65">Reimer 2010</xref>).</p></tp:treatment-sec><tp:treatment-sec sec-type="Distribution"><title>Distribution.</title><p><bold>Regions recorded in this study</bold> (Figure <xref ref-type="fig" rid="F7">7</xref>). West Bali (4), eastern Bali (5), Spermonde Archipelago (9), Tukang Besi Islands (12), Moluccas (14).</p><p><bold>Previous records.</bold> <italic><tp:taxon-name><tp:taxon-name-part taxon-name-part-type="genus">Palythoa</tp:taxon-name-part> <tp:taxon-name-part taxon-name-part-type="species">heliodiscus</tp:taxon-name-part></tp:taxon-name></italic> has been reported from Australia (<xref ref-type="bibr" rid="B89">Ryland and Lancaster 2003</xref>) and is likely widespread in the Indo-Pacific (<xref ref-type="bibr" rid="B89">Ryland and Lancaster 2003</xref> and references within), as well as Japan (<xref ref-type="bibr" rid="B71">Reimer et al. 2006b</xref>), Palau (<xref ref-type="bibr" rid="B82">Reimer et al. 2014a</xref>), while <italic><tp:taxon-name><tp:taxon-name-part taxon-name-part-type="genus">Palythoa</tp:taxon-name-part> <tp:taxon-name-part taxon-name-part-type="species">toxica</tp:taxon-name-part></tp:taxon-name></italic> Walsh &amp; Bowers, 1971 has been reported from Hawai’i.</p></tp:treatment-sec><tp:treatment-sec sec-type="Remarks"><title>Remarks.</title><p>We have identified all specimens here as “cf.” as in situ images (Figure <xref ref-type="fig" rid="F8">8</xref>) there are two different morphotypes. One morphotype matches with <italic><tp:taxon-name><tp:taxon-name-part taxon-name-part-type="genus">Palythoa</tp:taxon-name-part> <tp:taxon-name-part taxon-name-part-type="species">heliodiscus</tp:taxon-name-part></tp:taxon-name></italic>, with a brown oral disk with no patterns (Figures <xref ref-type="fig" rid="F8">8A, B</xref>), while the other morphotype’s polyps have either green or purple oral disks with various semi-irregular patterns, as well as blue/gray or light orange tentacles (Figures <xref ref-type="fig" rid="F8">8C, D</xref>). Based on data from Okinawa and Australia, both of these morphotypes are almost identical asides from the oral disk coloration and small but consistent differences in ITS–rDNA (T. Nishimura and J.D. Reimer, unpubl. data) that may be either intraspecific or interspecific. Thus, it is still uncertain if the green/purple morphotype is an undescribed species or not (<xref ref-type="bibr" rid="B82">Reimer et al. 2014a</xref>).</p><fig id="F8" position="float" orientation="portrait"><label>Figure 8.</label><caption><p>Images of <tp:taxon-name><tp:taxon-name-part taxon-name-part-type="genus">Palythoa</tp:taxon-name-part> <tp:taxon-name-part taxon-name-part-type="uncertainty-rank">cf.</tp:taxon-name-part> <tp:taxon-name-part taxon-name-part-type="species">heliodiscus</tp:taxon-name-part></tp:taxon-name> from photographic records in this study. <bold>A</bold> <tp:taxon-name><tp:taxon-name-part taxon-name-part-type="genus">Palythoa</tp:taxon-name-part> <tp:taxon-name-part taxon-name-part-type="uncertainty-rank">cf.</tp:taxon-name-part> <tp:taxon-name-part taxon-name-part-type="species">heliodiscus</tp:taxon-name-part></tp:taxon-name> at the northwest side of Pulau Samalona, Spermonde Archipelago, South Sulawesi, November 23, 1997 <bold>B</bold> <tp:taxon-name><tp:taxon-name-part taxon-name-part-type="genus">Palythoa</tp:taxon-name-part> <tp:taxon-name-part taxon-name-part-type="uncertainty-rank">cf.</tp:taxon-name-part> <tp:taxon-name-part taxon-name-part-type="species">heliodiscus</tp:taxon-name-part></tp:taxon-name> at the south side of Pulau Derawan, East Kalimantan, October 16, 2003 <bold>C</bold> <tp:taxon-name><tp:taxon-name-part taxon-name-part-type="genus">Palythoa</tp:taxon-name-part> <tp:taxon-name-part taxon-name-part-type="uncertainty-rank">cf.</tp:taxon-name-part> <tp:taxon-name-part taxon-name-part-type="species">heliodiscus</tp:taxon-name-part></tp:taxon-name> at REA Wakatobi National Park station WAK.22, north channel pass of Karang Koromaha, Southeast Sulawesi, Wakatobi, Tukang Besi Is., May 12, 2003; and <bold>D</bold> <tp:taxon-name><tp:taxon-name-part taxon-name-part-type="genus">Palythoa</tp:taxon-name-part> <tp:taxon-name-part taxon-name-part-type="uncertainty-rank">cf.</tp:taxon-name-part> <tp:taxon-name-part taxon-name-part-type="species">heliodiscus</tp:taxon-name-part></tp:taxon-name> at REA Wakatobi National Park station WAK.18, Southwest Pulau Binongko, Southeast Sulawesi, Wakatobi, Tukang Besi Islands, May 10, 2003.</p></caption><graphic xmlns:xlink="http://www.w3.org/1999/xlink" xlink:href="zookeys-444-001-g008.jpg" position="float" orientation="portrait" xlink:type="simple" id="oo_32425.jpg"/></fig><p>Furthermore, the overall morphology of the green/purple morphotype closely resembles <italic><tp:taxon-name><tp:taxon-name-part taxon-name-part-type="genus">Palythoa</tp:taxon-name-part> <tp:taxon-name-part taxon-name-part-type="species">toxica</tp:taxon-name-part></tp:taxon-name></italic> from Hawai’i, and whether these Indonesian specimens are <italic><tp:taxon-name><tp:taxon-name-part taxon-name-part-type="genus">Palythoa</tp:taxon-name-part> <tp:taxon-name-part taxon-name-part-type="species">toxica</tp:taxon-name-part></tp:taxon-name></italic> or <italic><tp:taxon-name><tp:taxon-name-part taxon-name-part-type="genus">Palythoa</tp:taxon-name-part> <tp:taxon-name-part taxon-name-part-type="species">heliodiscus</tp:taxon-name-part></tp:taxon-name></italic>, and if these two species are synonyms needs to be ascertained before any formal description occurs. In situ images and further DNA sequences are therefore needed from future specimens.</p><!--PageBreak--></tp:treatment-sec><tp:treatment-sec><!--Section generated to contain objects referenced in tp:taxon-treatment.--><fig id="F7" position="float" orientation="portrait"><label>Figure 7.</label><caption><p>Distribution of <italic><tp:taxon-name><tp:taxon-name-part taxon-name-part-type="genus">Palythoa</tp:taxon-name-part></tp:taxon-name></italic> species from specimens and photographic records from this study. <tp:taxon-name><tp:taxon-name-part taxon-name-part-type="genus">Palythoa</tp:taxon-name-part> <tp:taxon-name-part taxon-name-part-type="uncertainty-rank">cf.</tp:taxon-name-part> <tp:taxon-name-part taxon-name-part-type="species">mutuki</tp:taxon-name-part></tp:taxon-name> specimens in red, <italic><tp:taxon-name><tp:taxon-name-part taxon-name-part-type="genus">Palythoa</tp:taxon-name-part></tp:taxon-name></italic> sp. in green, <tp:taxon-name><tp:taxon-name-part taxon-name-part-type="genus">Palythoa</tp:taxon-name-part> <tp:taxon-name-part taxon-name-part-type="uncertainty-rank">cf.</tp:taxon-name-part> <tp:taxon-name-part taxon-name-part-type="species">heliodiscus</tp:taxon-name-part></tp:taxon-name> in blue, <tp:taxon-name><tp:taxon-name-part taxon-name-part-type="genus">Palythoa</tp:taxon-name-part> <tp:taxon-name-part taxon-name-part-type="uncertainty-rank">aff.</tp:taxon-name-part> <tp:taxon-name-part taxon-name-part-type="species">tuberculosa</tp:taxon-name-part></tp:taxon-name> in yellow, and <italic><tp:taxon-name><tp:taxon-name-part taxon-name-part-type="genus">Palythoa</tp:taxon-name-part> <tp:taxon-name-part taxon-name-part-type="species">tuberculosa</tp:taxon-name-part></tp:taxon-name></italic> in pink. Region numbers correspond to locations given in species’ information. Boxes indicate presence of specimens (with or without photographic records), while circles indicate only photographic records. Overlapping symbols indicate the same region.</p></caption><graphic xmlns:xlink="http://www.w3.org/1999/xlink" xlink:href="zookeys-444-001-g007.jpg" position="float" orientation="portrait" xlink:type="simple" id="oo_32424.jpg"/></fig></tp:treatment-sec><ref-list><ref id="B89"><mixed-citation xmlns:xlink="http://www.w3.org/1999/xlink" xlink:type="simple"><person-group><name name-style="western"><surname>Ryland</surname><given-names>JS</given-names></name><name name-style="western"><surname>Lancaster</surname><given-names>JE</given-names></name></person-group> (<year>2003</year>) <article-title>Revision for methods separating species of <italic><tp:taxon-name><tp:taxon-name-part taxon-name-part-type="genus">Protopalythoa</tp:taxon-name-part></tp:taxon-name></italic> (<tp:taxon-name><tp:taxon-name-part taxon-name-part-type="subclass">Hexacorallia</tp:taxon-name-part></tp:taxon-name>: <tp:taxon-name><tp:taxon-name-part taxon-name-part-type="order">Zoanthidea</tp:taxon-name-part></tp:taxon-name>) in the tropical west Pacific.</article-title><source>Invertebrate Systematics</source><volume>17</volume>: <fpage>407</fpage>–<lpage>428</lpage>. doi: <ext-link ext-link-type="doi" xlink:href="10.1071/IS02008" xlink:type="simple">10.1071/IS02008</ext-link></mixed-citation></ref><ref id="B65"><mixed-citation xmlns:xlink="http://www.w3.org/1999/xlink" xlink:type="simple"><person-group><name name-style="western"><surname>Reimer</surname><given-names>JD</given-names></name></person-group> (<year>2010</year>) <article-title>Key to field identification of shallow water brachycnemic zoanthids (Order <tp:taxon-name><tp:taxon-name-part taxon-name-part-type="order">Zoantharia</tp:taxon-name-part></tp:taxon-name>: Suborder <tp:taxon-name><tp:taxon-name-part taxon-name-part-type="suborder">Brachycnemina</tp:taxon-name-part></tp:taxon-name>) present in Okinawa.</article-title><source>Galaxea</source><volume>12</volume>: <fpage>23</fpage>–<lpage>29</lpage>. doi: <ext-link ext-link-type="doi" xlink:href="10.3755/galaxea.12.23" xlink:type="simple">10.3755/galaxea.12.23</ext-link></mixed-citation></ref><ref id="B71"><mixed-citation xmlns:xlink="http://www.w3.org/1999/xlink" xlink:type="simple"><person-group><name name-style="western"><surname>Reimer</surname><given-names>JD</given-names></name><name name-style="western"><surname>Ono</surname><given-names>S</given-names></name><name name-style="western"><surname>Takishita</surname><given-names>K</given-names></name><name name-style="western"><surname>Tsukahara</surname><given-names>J</given-names></name><name name-style="western"><surname>Maruyama</surname><given-names>T</given-names></name></person-group> (<year>2006b</year>) <article-title>Molecular evidence suggesting species in the zoanthid genera <italic><tp:taxon-name><tp:taxon-name-part taxon-name-part-type="genus">Palythoa</tp:taxon-name-part></tp:taxon-name></italic> and <italic><tp:taxon-name><tp:taxon-name-part taxon-name-part-type="genus">Protopalythoa</tp:taxon-name-part></tp:taxon-name></italic> (<tp:taxon-name><tp:taxon-name-part taxon-name-part-type="class">Anthozoa</tp:taxon-name-part></tp:taxon-name>: <tp:taxon-name><tp:taxon-name-part taxon-name-part-type="subclass">Hexacorallia</tp:taxon-name-part></tp:taxon-name>) are congeneric.</article-title><source>Zoological Science</source><volume>23</volume>(<issue>1</issue>): <fpage>87</fpage>–<lpage>94</lpage>. doi: <ext-link ext-link-type="doi" xlink:href="10.2108/zsj.23.87" xlink:type="simple">10.2108/zsj.23.87</ext-link></mixed-citation></ref><ref id="B82"><mixed-citation xmlns:xlink="http://www.w3.org/1999/xlink" xlink:type="simple"><person-group><name name-style="western"><surname>Reimer</surname><given-names>JD</given-names></name><name name-style="western"><surname>Albinsky</surname><given-names>D</given-names></name><name name-style="western"><surname>Yang</surname><given-names>SY</given-names></name><name name-style="western"><surname>Lorion</surname><given-names>J</given-names></name></person-group> (<year>2014a</year>) <article-title>Zoanthid (<tp:taxon-name><tp:taxon-name-part taxon-name-part-type="phylum">Cnidaria</tp:taxon-name-part></tp:taxon-name>: <tp:taxon-name><tp:taxon-name-part taxon-name-part-type="class">Anthozoa</tp:taxon-name-part></tp:taxon-name>: <tp:taxon-name><tp:taxon-name-part taxon-name-part-type="subclass">Hexacorallia</tp:taxon-name-part></tp:taxon-name>: <tp:taxon-name><tp:taxon-name-part taxon-name-part-type="order">Zoantharia</tp:taxon-name-part></tp:taxon-name>) species of coral reefs in Palau.</article-title><source>Marine Biodiversity</source><volume>44</volume>: <fpage>37</fpage>–<lpage>44</lpage>. doi: <ext-link ext-link-type="doi" xlink:href="10.1007/s12526-013-0180-5" xlink:type="simple">10.1007/s12526-013-0180-5</ext-link></mixed-citation></ref></ref-list></tp:taxon-treatment>
