# Supplementary material for: Shallow-water zoantharians (Cnidaria, Hexacorallia) from the Central Indo-Pacific
Source: Zookeys. 2014 Oct 7;(444):1–57. doi: 10.3897/zookeys.444.7537 (PMC4205731; doi:10.3897/zookeys.444.7537)
Supplement: XML Treatment for Palythoa aff. tuberculosa [file zookeys.444.7537-treatment9.xml]

<!DOCTYPE tp:taxon-treatment
  PUBLIC "-//TaxonX//DTD Taxonomic Treatment Publishing DTD v0 20100105//EN" "tax-treatment-NSO.dtd">
<tp:taxon-treatment xmlns:tp="http://www.plazi.org/taxpub"><tp:treatment-meta><kwd-group><label>Taxon classification</label><kwd><named-content content-type="kingdom">Animalia</named-content></kwd><kwd><named-content content-type="order">Zoantharia</named-content></kwd><kwd><named-content content-type="family">Sphenopidae</named-content></kwd></kwd-group><mixed-citation publication-type="journal"><person-group><name><surname>Reimer</surname><given-names>James D.</given-names></name><name><surname>Poliseno</surname><given-names>Angelo</given-names></name><name><surname>Hoeksema</surname><given-names>Bert W.</given-names></name></person-group><article-title>Shallow-water zoantharians (<tp:taxon-name><tp:taxon-name-part taxon-name-part-type="phylum">Cnidaria</tp:taxon-name-part></tp:taxon-name>, <tp:taxon-name><tp:taxon-name-part taxon-name-part-type="subclass">Hexacorallia</tp:taxon-name-part></tp:taxon-name>) from the Central Indo-Pacific</article-title><source>Zookeys</source><day>7</day><month>10</month><year>2014</year><volume>2014</volume><issue>444</issue><fpage>1</fpage><lpage>57</lpage><pub-id pub-id-type="doi">10.3897/zookeys.444.7537</pub-id></mixed-citation></tp:treatment-meta><tp:nomenclature><label>9.</label><tp:taxon-name>
                                            <tp:taxon-name-part taxon-name-part-type="genus">Palythoa</tp:taxon-name-part>
                                            <tp:taxon-name-part taxon-name-part-type="uncertainty-rank">aff.</tp:taxon-name-part>
                                            <tp:taxon-name-part taxon-name-part-type="species">tuberculosa</tp:taxon-name-part>
                                        </tp:taxon-name><tp:taxon-authority>(Esper, 1805)</tp:taxon-authority><xref ref-type="fig" rid="F7">Figures 7</xref><xref ref-type="fig" rid="F9">, 9A</xref></tp:nomenclature><tp:treatment-sec sec-type="Specimens examined"><title>Specimens examined</title><p>(n=1). RMNH Coel 40521, Snellius Expedition, Pulau Haroekoe, east of Ambon, Ambon, Moluccas, collected on May 03–07, 1930.</p></tp:treatment-sec><tp:treatment-sec sec-type="Photographic records"><title>Photographic records.</title><p>NA.</p></tp:treatment-sec><tp:treatment-sec sec-type="Description"><title>Description.</title><p>This specimen superficially resembles zooxanthellate <italic><tp:taxon-name><tp:taxon-name-part taxon-name-part-type="genus">Palythoa</tp:taxon-name-part></tp:taxon-name></italic> sp. yoron sensu <xref ref-type="bibr" rid="B92">Shiroma and Reimer (2010)</xref> with its very well developed coenenchyme and ‘intermediae–immersae’ morphology (Figure <xref ref-type="fig" rid="F9">9B</xref>). However, there are some differences between this specimen and <italic><tp:taxon-name><tp:taxon-name-part taxon-name-part-type="genus">Palythoa</tp:taxon-name-part></tp:taxon-name></italic> sp. yoron from Okinawa. The current specimen consists of two large portions of colonies consisting of &gt;50 polyps, while <italic><tp:taxon-name><tp:taxon-name-part taxon-name-part-type="genus">Palythoa</tp:taxon-name-part></tp:taxon-name></italic> sp. yoron usually is found in very small colonies of &lt;10 polyps. As well, <italic><tp:taxon-name><tp:taxon-name-part taxon-name-part-type="genus">Palythoa</tp:taxon-name-part></tp:taxon-name></italic> sp. yoron consists of a very well developed coenenchyme from which all individual polyps partially emerge, while the current specimen appears to consist more of large robust polyps that have merged together at many locations, but not at others, giving the specimen the appearance of <italic><tp:taxon-name><tp:taxon-name-part taxon-name-part-type="genus">Palythoa</tp:taxon-name-part> <tp:taxon-name-part taxon-name-part-type="species">tuberculosa</tp:taxon-name-part></tp:taxon-name></italic> from the top, and often of <italic><tp:taxon-name><tp:taxon-name-part taxon-name-part-type="genus">Palythoa</tp:taxon-name-part> <tp:taxon-name-part taxon-name-part-type="species">mutuki</tp:taxon-name-part></tp:taxon-name></italic> from side angles. On the other hand, <italic><tp:taxon-name><tp:taxon-name-part taxon-name-part-type="genus">Palythoa</tp:taxon-name-part></tp:taxon-name></italic> sp. yoron has an appearance, although intermediate between <italic><tp:taxon-name><tp:taxon-name-part taxon-name-part-type="genus">Palythoa</tp:taxon-name-part> <tp:taxon-name-part taxon-name-part-type="species">tuberculosa</tp:taxon-name-part></tp:taxon-name></italic> and <italic><tp:taxon-name><tp:taxon-name-part taxon-name-part-type="genus">Palythoa</tp:taxon-name-part> <tp:taxon-name-part taxon-name-part-type="species">mutuki</tp:taxon-name-part></tp:taxon-name></italic>, unique to and of itself. Polyps’ height (when not merged) is approximately 7.0 mm, and average width is 7.3 mm (n=10 polyps). Thus, for now, this specimen is identified as <tp:taxon-name><tp:taxon-name-part taxon-name-part-type="genus">Palythoa</tp:taxon-name-part> <tp:taxon-name-part taxon-name-part-type="uncertainty-rank">aff.</tp:taxon-name-part> <tp:taxon-name-part taxon-name-part-type="species">tuberculosa</tp:taxon-name-part></tp:taxon-name>. For details on <italic><tp:taxon-name><tp:taxon-name-part taxon-name-part-type="genus">Palythoa</tp:taxon-name-part> <tp:taxon-name-part taxon-name-part-type="species">tuberculosa</tp:taxon-name-part></tp:taxon-name></italic>, refer to the relevant species section below.</p><fig id="F9" position="float" orientation="portrait"><label>Figure 9.</label><caption><p>Images of <italic><tp:taxon-name><tp:taxon-name-part taxon-name-part-type="genus">Palythoa</tp:taxon-name-part> <tp:taxon-name-part taxon-name-part-type="species">tuberculosa</tp:taxon-name-part></tp:taxon-name></italic> and <tp:taxon-name><tp:taxon-name-part taxon-name-part-type="genus">Palythoa</tp:taxon-name-part> <tp:taxon-name-part taxon-name-part-type="uncertainty-rank">aff.</tp:taxon-name-part> <tp:taxon-name-part taxon-name-part-type="species">tuberculosa</tp:taxon-name-part></tp:taxon-name> from specimens and photographic records in this study. <bold>A</bold> <tp:taxon-name><tp:taxon-name-part taxon-name-part-type="genus">Palythoa</tp:taxon-name-part> <tp:taxon-name-part taxon-name-part-type="uncertainty-rank">aff.</tp:taxon-name-part> <tp:taxon-name-part taxon-name-part-type="species">tuberculosa</tp:taxon-name-part></tp:taxon-name> specimen RMNH Coel 40521, Snellius Expedition, Sulu Islands, Philippines, collected on September 11–17, 1930; and <bold>B</bold> <italic><tp:taxon-name><tp:taxon-name-part taxon-name-part-type="genus">Palythoa</tp:taxon-name-part> <tp:taxon-name-part taxon-name-part-type="species">tuberculosa</tp:taxon-name-part></tp:taxon-name></italic> at Madang, Papua New Guinea, June 1992. Scale in <bold>A</bold> 1 cm.</p></caption><graphic xmlns:xlink="http://www.w3.org/1999/xlink" xlink:href="zookeys-444-001-g009.jpg" position="float" orientation="portrait" xlink:type="simple" id="oo_32426.jpg"/></fig></tp:treatment-sec><tp:treatment-sec sec-type="Distribution"><title>Distribution.</title><p><bold>Regions recorded in this study</bold> (Figure <xref ref-type="fig" rid="F7">7</xref>): Moluccas (14).</p><p><bold>Previous records:</bold> NA.</p></tp:treatment-sec><tp:treatment-sec sec-type="Remarks"><title>Remarks.</title><p>This specimen is unlike any other previous specimen observed in the field or museums by the first author. Unfortunately, as it was collected in 1930, attempts to acquire utilizable DNA sequences able to distinguish this specimen’s affinity were unsuccessful, and identification was made on gross morphology alone.</p></tp:treatment-sec><tp:treatment-sec><!--Section generated to contain objects referenced in tp:taxon-treatment.--><fig id="F7" position="float" orientation="portrait"><label>Figure 7.</label><caption><p>Distribution of <italic><tp:taxon-name><tp:taxon-name-part taxon-name-part-type="genus">Palythoa</tp:taxon-name-part></tp:taxon-name></italic> species from specimens and photographic records from this study. <tp:taxon-name><tp:taxon-name-part taxon-name-part-type="genus">Palythoa</tp:taxon-name-part> <tp:taxon-name-part taxon-name-part-type="uncertainty-rank">cf.</tp:taxon-name-part> <tp:taxon-name-part taxon-name-part-type="species">mutuki</tp:taxon-name-part></tp:taxon-name> specimens in red, <italic><tp:taxon-name><tp:taxon-name-part taxon-name-part-type="genus">Palythoa</tp:taxon-name-part></tp:taxon-name></italic> sp. in green, <tp:taxon-name><tp:taxon-name-part taxon-name-part-type="genus">Palythoa</tp:taxon-name-part> <tp:taxon-name-part taxon-name-part-type="uncertainty-rank">cf.</tp:taxon-name-part> <tp:taxon-name-part taxon-name-part-type="species">heliodiscus</tp:taxon-name-part></tp:taxon-name> in blue, <tp:taxon-name><tp:taxon-name-part taxon-name-part-type="genus">Palythoa</tp:taxon-name-part> <tp:taxon-name-part taxon-name-part-type="uncertainty-rank">aff.</tp:taxon-name-part> <tp:taxon-name-part taxon-name-part-type="species">tuberculosa</tp:taxon-name-part></tp:taxon-name> in yellow, and <italic><tp:taxon-name><tp:taxon-name-part taxon-name-part-type="genus">Palythoa</tp:taxon-name-part> <tp:taxon-name-part taxon-name-part-type="species">tuberculosa</tp:taxon-name-part></tp:taxon-name></italic> in pink. Region numbers correspond to locations given in species’ information. Boxes indicate presence of specimens (with or without photographic records), while circles indicate only photographic records. Overlapping symbols indicate the same region.</p></caption><graphic xmlns:xlink="http://www.w3.org/1999/xlink" xlink:href="zookeys-444-001-g007.jpg" position="float" orientation="portrait" xlink:type="simple" id="oo_32424.jpg"/></fig></tp:treatment-sec><ref-list><ref id="B92"><mixed-citation xmlns:xlink="http://www.w3.org/1999/xlink" xlink:type="simple"><person-group><name name-style="western"><surname>Shiroma</surname><given-names>E</given-names></name><name name-style="western"><surname>Reimer</surname><given-names>JD</given-names></name></person-group> (<year>2010</year>) <article-title>Investigations into the reproductive patterns, ecology and morphology in the zoanthid genus <italic><tp:taxon-name><tp:taxon-name-part taxon-name-part-type="genus">Palythoa</tp:taxon-name-part></tp:taxon-name></italic> (<tp:taxon-name><tp:taxon-name-part taxon-name-part-type="phylum">Cnidaria</tp:taxon-name-part></tp:taxon-name>: <tp:taxon-name><tp:taxon-name-part taxon-name-part-type="class">Anthozoa</tp:taxon-name-part></tp:taxon-name>: <tp:taxon-name><tp:taxon-name-part taxon-name-part-type="subclass">Hexacorallia</tp:taxon-name-part></tp:taxon-name>) in Okinawa, Japan.</article-title><source>Zoological Studies</source><volume>49</volume>: <fpage>182</fpage>–<lpage>194</lpage>.</mixed-citation></ref></ref-list></tp:taxon-treatment>
