# Supplementary material for: Shallow-water zoantharians (Cnidaria, Hexacorallia) from the Central Indo-Pacific
Source: Zookeys. 2014 Oct 7;(444):1–57. doi: 10.3897/zookeys.444.7537 (PMC4205731; doi:10.3897/zookeys.444.7537)
Supplement: XML Treatment for Palythoa tuberculosa [file zookeys.444.7537-treatment10.xml]

<!DOCTYPE tp:taxon-treatment
  PUBLIC "-//TaxonX//DTD Taxonomic Treatment Publishing DTD v0 20100105//EN" "tax-treatment-NSO.dtd">
<tp:taxon-treatment xmlns:tp="http://www.plazi.org/taxpub"><tp:treatment-meta><kwd-group><label>Taxon classification</label><kwd><named-content content-type="kingdom">Animalia</named-content></kwd><kwd><named-content content-type="order">Zoantharia</named-content></kwd><kwd><named-content content-type="family">Sphenopidae</named-content></kwd></kwd-group><mixed-citation publication-type="journal"><person-group><name><surname>Reimer</surname><given-names>James D.</given-names></name><name><surname>Poliseno</surname><given-names>Angelo</given-names></name><name><surname>Hoeksema</surname><given-names>Bert W.</given-names></name></person-group><article-title>Shallow-water zoantharians (<tp:taxon-name><tp:taxon-name-part taxon-name-part-type="phylum">Cnidaria</tp:taxon-name-part></tp:taxon-name>, <tp:taxon-name><tp:taxon-name-part taxon-name-part-type="subclass">Hexacorallia</tp:taxon-name-part></tp:taxon-name>) from the Central Indo-Pacific</article-title><source>Zookeys</source><day>7</day><month>10</month><year>2014</year><volume>2014</volume><issue>444</issue><fpage>1</fpage><lpage>57</lpage><pub-id pub-id-type="doi">10.3897/zookeys.444.7537</pub-id></mixed-citation></tp:treatment-meta><tp:nomenclature><label>10.</label><tp:taxon-name>
                                            <tp:taxon-name-part taxon-name-part-type="genus">Palythoa</tp:taxon-name-part>
                                            <tp:taxon-name-part taxon-name-part-type="species">tuberculosa</tp:taxon-name-part>
                                        </tp:taxon-name><tp:taxon-authority>Esper, 1805</tp:taxon-authority><xref ref-type="fig" rid="F7">Figures 7</xref><xref ref-type="fig" rid="F9">, 9B</xref><!--PageBreak--><!--PageBreak--><!--PageBreak--></tp:nomenclature><tp:treatment-sec sec-type="Specimens examined"><title>Specimens examined</title><p>(n=31). RMNH Coel 40465, Rumphius Biohistorical Expedition station 11, Leitimur, Tanjung Nasaniwe, Ambon, Moluccas (<named-content xmlns:xlink="http://www.w3.org/1999/xlink" content-type="dwc:verbatimCoordinates" xlink:type="simple">03°47'10"S, 128°05'20"E</named-content>), depth = 2–5 m, collected on November 12, 1990; RMNH Coel 40466, Rumphius Biohistorical Expedition station 30, Hitu, Baguala Bay, Suli, Ambon, Moluccas (<named-content xmlns:xlink="http://www.w3.org/1999/xlink" content-type="dwc:verbatimCoordinates" xlink:type="simple">03°37'40"S, 128°17'50"E</named-content>), collected on November 29, 1990; RMNH Coel 40467, Rumphius Biohistorical Expedition station 15, Hitu, Baguala Bay, 0.5 km west of Tial, Ambon, Moluccas (<named-content xmlns:xlink="http://www.w3.org/1999/xlink" content-type="dwc:verbatimCoordinates" xlink:type="simple">03°38'20"S, 128°19'40"E</named-content>), depth = 2 m, collected on November 13–14, 1990; RMNH Coel 40471, Rumphius Biohistorical Expedition station 4, Leitimur, Ambon Bay, outer bay, Wainitu (near Ambon City), Ambon, Moluccas (<named-content xmlns:xlink="http://www.w3.org/1999/xlink" content-type="dwc:verbatimCoordinates" xlink:type="simple">03°42'10"S, 128°09'15"E</named-content>), littoral on old shipwreck, collected on November 7–8, 1990 by H. Strack; RMNH Coel 40474, Rumphius Biohistorical Expedition station 27, Leitimur, south coast, Hutumuri, Ambon, Moluccas (<named-content xmlns:xlink="http://www.w3.org/1999/xlink" content-type="dwc:verbatimCoordinates" xlink:type="simple">03°41'50"S, 128°17'00"E</named-content>), depth = 1 to 3 m, collected on November 27, 1990 by J.C. den Hartog; RMNH Coel 40505, south side of Barang Lompo, Spermonde Archipelago, South Sulawesi (<named-content xmlns:xlink="http://www.w3.org/1999/xlink" content-type="dwc:verbatimCoordinates" xlink:type="simple">05°03'23"S, 119°19'45"E</named-content>), depth = 18 m, collected on October 18, 1980, by H. Moll; RMNH Coel 40511, west side of Pulau Samalona, Spermonde Archipelago, South Sulawesi (<named-content xmlns:xlink="http://www.w3.org/1999/xlink" content-type="dwc:verbatimCoordinates" xlink:type="simple">05°07'25"S, 119°20'10"E</named-content>), depth = 2.5 m, collected on September 4, 1980 by H. Moll; RMNH Coel. 40517, west side of Pulau Samalona, Spermonde Archipelago, South Sulawesi (<named-content xmlns:xlink="http://www.w3.org/1999/xlink" content-type="dwc:verbatimCoordinates" xlink:type="simple">05°07'25"S, 119°20'10"E</named-content>), depth = 2.5 m, collected on September 4, 1980 by H. Moll; RMNH Coel 40519, Snellius Expedition, Rumah Fija, Bo Islands, Halmahera Sea, collected on October 7, 1930; RMNH Coel 40522, Snellius Expedition, Sulu Islands, Philippines, collected on September 11–17, 1930; RMNH Coel 40523, Snellius Expedition, probably Indonesia, no locality data; RMNH Coel 40524, Snellius–II Expedition station 4.011, reef edge west of Mai, Maisel Islands, Banda Sea (<named-content xmlns:xlink="http://www.w3.org/1999/xlink" content-type="dwc:verbatimCoordinates" xlink:type="simple">05°28'S, 127°31'E</named-content>), depth = 1–30 m, collected on September 7, 1984; RMNH Coel 40526, Snellius–II Expedition station 4.030, west coast of Pulau Binongko, Southeast Sulawesi, Tukang Besi Islands, Wakatobi (<named-content xmlns:xlink="http://www.w3.org/1999/xlink" content-type="dwc:verbatimCoordinates" xlink:type="simple">05°55'S, 123°59'E</named-content>), depth approx. 2 m, September 10, 1984; RMNH Coel 40527, Snellius–II Expedition station 4.030, west coast of Pulau Binongko, Southeast Sulawesi, Tukang Besi Islands, Wakatobi (<named-content xmlns:xlink="http://www.w3.org/1999/xlink" content-type="dwc:verbatimCoordinates" xlink:type="simple">05°55'S, 123°59'E</named-content>), depth approx. 0.5 m, September 10, 1984; RMNH Coel 40529, Snellius–II Expedition station 4.030, west coast of Pulau Binongko, Southeast Sulawesi, Tukang Besi Islands, Wakatobi (<named-content xmlns:xlink="http://www.w3.org/1999/xlink" content-type="dwc:verbatimCoordinates" xlink:type="simple">05°55'S, 123°59'E</named-content>), depth approx. 8 m, September 10, 1984; RMNH Coel 40530, Snellius–II Expedition station 4.071, Slawi Bay, east Komodo, Komodo (<named-content xmlns:xlink="http://www.w3.org/1999/xlink" content-type="dwc:verbatimCoordinates" xlink:type="simple">08°34'30"S, 119°31'18"E</named-content>), depth sublittoral, collected on September 17, 1984; RMNH Coel 40531, Snellius–II Expedition station 4.030, west coast of Pulau Binongko, Southeast Sulawesi, Tukang Besi Islands, Wakatobi (<named-content xmlns:xlink="http://www.w3.org/1999/xlink" content-type="dwc:verbatimCoordinates" xlink:type="simple">05°55'S, 123°59'E</named-content>), depth approx. 3 to 4 m, September 10, 1984; RMNH Coel 40534, Snellius–II Expedition station 4.169, reef north of Pulau Bahuluang, Southwest Salayer, Salayer Island, South Sulawesi (<named-content xmlns:xlink="http://www.w3.org/1999/xlink" content-type="dwc:verbatimCoordinates" xlink:type="simple">06°27'S, 120°26'E</named-content>), collected on September 30, 1984; RMNH Coel 40535, Snellius–II Expedition station 4.059, off Melolo, northeast Sumba (<named-content xmlns:xlink="http://www.w3.org/1999/xlink" content-type="dwc:verbatimCoordinates" xlink:type="simple">09°52'30"S, 120°40'18"E</named-content>), collected on September 14, 1984; RMNH Coel 40541, Snellius–II Expedition station 4.006, Ambon Bay near Eri, Ambon, Moluccas (<named-content xmlns:xlink="http://www.w3.org/1999/xlink" content-type="dwc:verbatimCoordinates" xlink:type="simple">03°45'S, 128°08'E</named-content>), depth approx. 3 m, collected on August 29, 1984; RMNH Coel 40543, Snellius–II Expedition station 4.006, Ambon Bay near Eri, Ambon, Moluccas (<named-content xmlns:xlink="http://www.w3.org/1999/xlink" content-type="dwc:verbatimCoordinates" xlink:type="simple">03°45'S, 128°08'E</named-content>), depth = 0 to 10 m, collected on August 29, 1984; RMNH Coel 40548, Snellius–II Expedition station 4.052, east of Melolo, northeast Sumba (<named-content xmlns:xlink="http://www.w3.org/1999/xlink" content-type="dwc:verbatimCoordinates" xlink:type="simple">09°55'S, 120°45'E</named-content>), depth approx. 3 m, collected on September 13, 1984; RMNH Coel 40552, Snellius–II Expedition station 4.048, east of Melolo, northeast Sumba (<named-content xmlns:xlink="http://www.w3.org/1999/xlink" content-type="dwc:verbatimCoordinates" xlink:type="simple">09°54'00"S, 120°43'30"E</named-content>), depth = 12 m, collected on September 14, 1984; RMNH Coel 40553, Snellius–II Expedition station 4.096, northeast cape, Komodo (<named-content xmlns:xlink="http://www.w3.org/1999/xlink" content-type="dwc:verbatimCoordinates" xlink:type="simple">08°29'S, 119°34'E</named-content>), depth to 30 m, collected on September 20, 1984; RMNH Coel 40555, Snellius–II Expedition station 4.096, northeast cape, Komodo (<named-content xmlns:xlink="http://www.w3.org/1999/xlink" content-type="dwc:verbatimCoordinates" xlink:type="simple">08°29'S, 119°34'E</named-content>), depth to 30 m, collected on September 20, 1984; RMNH Coel 40557, Snellius–II Expedition station 4.096, northeast cape, Komodo (<named-content xmlns:xlink="http://www.w3.org/1999/xlink" content-type="dwc:verbatimCoordinates" xlink:type="simple">08°29'S, 119°34'E</named-content>), depth = “shallow water”, collected on September 20, 1984; RMNH Coel 40568, northwest of Pulau Kapoposang, Spermonde Archipelago, South Sulawesi (<named-content xmlns:xlink="http://www.w3.org/1999/xlink" content-type="dwc:verbatimCoordinates" xlink:type="simple">04°41'40"S, 118°54'55"E</named-content>), collected on May 2, 1998 by B.W. Hoeksema; RMNH Coel 40769, Snellius Expedition, Eude, South Flores, collected on March 6–8, 1930; RMNH Coel 40770, Snellius Expedition, Maratua, Berau Islands, East Kalimantan, collected on October 14–17, 1930; RMNH Coel 40771, Snellius Expedition, Maratua, Berau Islands, East Kalimantan, collected on October 14–17, 1930; RMNH Coel 40772, Snellius–II Expedition station 4.006, Ambon Bay near Eri, Ambon, Moluccas (<named-content xmlns:xlink="http://www.w3.org/1999/xlink" content-type="dwc:verbatimCoordinates" xlink:type="simple">03°45'S, 128°08'E</named-content>), depth = 0 to 10 m, collected on August 29, 1984.</p></tp:treatment-sec><tp:treatment-sec sec-type="Photographic records"><title>Photographic records</title><p>(n=12). Pemuteran, West Bali (<named-content xmlns:xlink="http://www.w3.org/1999/xlink" content-type="dwc:verbatimCoordinates" xlink:type="simple">08°08'S, 114°41'E</named-content>), May 20, 1998; Pemuteran, West Bali (<named-content xmlns:xlink="http://www.w3.org/1999/xlink" content-type="dwc:verbatimCoordinates" xlink:type="simple">08°08'S, 114°41'E</named-content>), May 23, 1998; Napoleon Reef, West Bali (<named-content xmlns:xlink="http://www.w3.org/1999/xlink" content-type="dwc:verbatimCoordinates" xlink:type="simple">08°08'S, 114°41'E</named-content>), May 20, 1998; Nusa Lembongan, Lombok Strait, East Bali, July 13, 1997; Nusa Lembongan, Lombok Strait, east Bali, July 19, 1997; Nusa Lembongan, Lombok Strait, east Bali, May 26, 1998; south of Pulau Samalona, Spermonde Archipelago, South Sulawesi (<named-content xmlns:xlink="http://www.w3.org/1999/xlink" content-type="dwc:verbatimCoordinates" xlink:type="simple">05°07'45"S, 119°20'25"E</named-content>), October 27, 1997; northwest Pulau Samalona, Spermonde Archipelago, South Sulawesi (<named-content xmlns:xlink="http://www.w3.org/1999/xlink" content-type="dwc:verbatimCoordinates" xlink:type="simple">05°07'25"S, 119°20'10"E</named-content>), November 25, 1997; Fauna Malesiana Maluku Expedition station MAL.12, north coast near Morela, Ambon, Moluccas November 13, 1996; North Sulawesi, Bunaken, (<named-content xmlns:xlink="http://www.w3.org/1999/xlink" content-type="dwc:verbatimCoordinates" xlink:type="simple">01°36'N, 124°47'E</named-content>), April 9, 1996; Cebu, Philippines, November 21, 1998; Madang, Papua New Guinea, June 1992.</p></tp:treatment-sec><tp:treatment-sec sec-type="Description"><title>Description.</title><p>This zooxanthellate species was originally described from India (<xref ref-type="bibr" rid="B18">Esper 1805</xref>), and subsequently redescribed utilizing specimens from the Red Sea (<xref ref-type="bibr" rid="B49">Klunzinger 1877</xref>). Recent work by <xref ref-type="bibr" rid="B34">Hibino et al. (2013)</xref> indicates the species may include some junior synonyms, and has a wide distribution across the subtropical and tropical Indo-Pacific. Polyps are embedded within a well-developed coenenchyme (‘immersae’, <xref ref-type="bibr" rid="B60">Pax 1910</xref>), and colonies vary in color from fluorescent green-yellow to dark brown or even ochre (Figure <xref ref-type="fig" rid="F9">9A</xref>).</p><p>Specimens in this study averaged 4.7 mm in polyp diameter (n=29 specimens), ranging from 2 to 8 mm. One specimen, RMNH Coel 40553, was notable for its very small polyps (average diameter 2.4 mm, n=10 polyps). Other colonies ranged from 3.1 to 6.5 mm in average diameter, similar to previous reported sizes. All specimens were ‘immersae’. Generally, morphology fit well within the accepted range of <italic><tp:taxon-name><tp:taxon-name-part taxon-name-part-type="genus">Palythoa</tp:taxon-name-part> <tp:taxon-name-part taxon-name-part-type="species">tuberculosa</tp:taxon-name-part></tp:taxon-name></italic> (see Table <xref ref-type="table" rid="T1">1</xref> in <xref ref-type="bibr" rid="B34">Hibino et al. 2013</xref>), although some specimens’ polyps were somewhat smaller than previously observed. These smaller sizes may also be partly due to preservation methods.</p></tp:treatment-sec><tp:treatment-sec sec-type="Distribution"><title>Distribution.</title><p><bold>Regions recorded in this study</bold> (Figure <xref ref-type="fig" rid="F7">7</xref>). West Bali (4), east Bali (5), northeast Sumba (6), south Flores (7), Komodo (8), Spermonde Archipelago (9), Salayer Island (10), Tukang Besi Islands (12), Maisel Islands (13), Moluccas (14), Bo Islands (15), Bunaken (18), Berau Islands (19), Sulu Islands (20), Cebu (21), Madang (22).</p><p><bold>Previous records.</bold> This species has been phylogenetically confirmed as distributed over the entire subtropical and tropical Indo-Pacific, from at least the Red Sea to Singapore (<xref ref-type="bibr" rid="B67">Reimer and Todd 2009</xref>), Taiwan (<xref ref-type="bibr" rid="B79">Reimer et al. 2011c</xref>), Japan (e.g. <xref ref-type="bibr" rid="B70">Reimer et al. 2006a</xref>), New Caledonia (<xref ref-type="bibr" rid="B93">Sinniger 2006</xref>), and the Galapagos Islands (<xref ref-type="bibr" rid="B66">Reimer and Hickman 2009</xref>).</p></tp:treatment-sec><tp:treatment-sec sec-type="Remarks"><title>Remarks.</title><p>It is highly likely this species is the senior synonym of <italic><tp:taxon-name><tp:taxon-name-part taxon-name-part-type="genus">Palythoa</tp:taxon-name-part> <tp:taxon-name-part taxon-name-part-type="species">caesia</tp:taxon-name-part></tp:taxon-name></italic> Dana, 1846 (<xref ref-type="bibr" rid="B34">Hibino et al. 2013</xref>), described from Fiji and commonly reported from Australia (<xref ref-type="bibr" rid="B6">Burnett et al. 1997</xref>). This species is also part of the <italic><tp:taxon-name><tp:taxon-name-part taxon-name-part-type="genus">Palythoa</tp:taxon-name-part> <tp:taxon-name-part taxon-name-part-type="species">tuberculosa</tp:taxon-name-part></tp:taxon-name></italic>–<italic><tp:taxon-name><tp:taxon-name-part taxon-name-part-type="genus">Palythoa</tp:taxon-name-part> <tp:taxon-name-part taxon-name-part-type="species">mutuki</tp:taxon-name-part></tp:taxon-name></italic> species complex (<xref ref-type="bibr" rid="B73">Reimer et al. 2007b</xref>, M. Mizuyama and J.D. Reimer unpubl. data).</p></tp:treatment-sec><tp:treatment-sec><!--Section generated to contain objects referenced in tp:taxon-treatment.--><fig id="F7" position="float" orientation="portrait"><label>Figure 7.</label><caption><p>Distribution of <italic><tp:taxon-name><tp:taxon-name-part taxon-name-part-type="genus">Palythoa</tp:taxon-name-part></tp:taxon-name></italic> species from specimens and photographic records from this study. <tp:taxon-name><tp:taxon-name-part taxon-name-part-type="genus">Palythoa</tp:taxon-name-part> <tp:taxon-name-part taxon-name-part-type="uncertainty-rank">cf.</tp:taxon-name-part> <tp:taxon-name-part taxon-name-part-type="species">mutuki</tp:taxon-name-part></tp:taxon-name> specimens in red, <italic><tp:taxon-name><tp:taxon-name-part taxon-name-part-type="genus">Palythoa</tp:taxon-name-part></tp:taxon-name></italic> sp. in green, <tp:taxon-name><tp:taxon-name-part taxon-name-part-type="genus">Palythoa</tp:taxon-name-part> <tp:taxon-name-part taxon-name-part-type="uncertainty-rank">cf.</tp:taxon-name-part> <tp:taxon-name-part taxon-name-part-type="species">heliodiscus</tp:taxon-name-part></tp:taxon-name> in blue, <tp:taxon-name><tp:taxon-name-part taxon-name-part-type="genus">Palythoa</tp:taxon-name-part> <tp:taxon-name-part taxon-name-part-type="uncertainty-rank">aff.</tp:taxon-name-part> <tp:taxon-name-part taxon-name-part-type="species">tuberculosa</tp:taxon-name-part></tp:taxon-name> in yellow, and <italic><tp:taxon-name><tp:taxon-name-part taxon-name-part-type="genus">Palythoa</tp:taxon-name-part> <tp:taxon-name-part taxon-name-part-type="species">tuberculosa</tp:taxon-name-part></tp:taxon-name></italic> in pink. Region numbers correspond to locations given in species’ information. Boxes indicate presence of specimens (with or without photographic records), while circles indicate only photographic records. Overlapping symbols indicate the same region.</p></caption><graphic xmlns:xlink="http://www.w3.org/1999/xlink" xlink:href="zookeys-444-001-g007.jpg" position="float" orientation="portrait" xlink:type="simple" id="oo_32424.jpg"/></fig><fig id="F9" position="float" orientation="portrait"><label>Figure 9.</label><caption><p>Images of <italic><tp:taxon-name><tp:taxon-name-part taxon-name-part-type="genus">Palythoa</tp:taxon-name-part> <tp:taxon-name-part taxon-name-part-type="species">tuberculosa</tp:taxon-name-part></tp:taxon-name></italic> and <tp:taxon-name><tp:taxon-name-part taxon-name-part-type="genus">Palythoa</tp:taxon-name-part> <tp:taxon-name-part taxon-name-part-type="uncertainty-rank">aff.</tp:taxon-name-part> <tp:taxon-name-part taxon-name-part-type="species">tuberculosa</tp:taxon-name-part></tp:taxon-name> from specimens and photographic records in this study. <bold>A</bold> <tp:taxon-name><tp:taxon-name-part taxon-name-part-type="genus">Palythoa</tp:taxon-name-part> <tp:taxon-name-part taxon-name-part-type="uncertainty-rank">aff.</tp:taxon-name-part> <tp:taxon-name-part taxon-name-part-type="species">tuberculosa</tp:taxon-name-part></tp:taxon-name> specimen RMNH Coel 40521, Snellius Expedition, Sulu Islands, Philippines, collected on September 11–17, 1930; and <bold>B</bold> <italic><tp:taxon-name><tp:taxon-name-part taxon-name-part-type="genus">Palythoa</tp:taxon-name-part> <tp:taxon-name-part taxon-name-part-type="species">tuberculosa</tp:taxon-name-part></tp:taxon-name></italic> at Madang, Papua New Guinea, June 1992. Scale in <bold>A</bold> 1 cm.</p></caption><graphic xmlns:xlink="http://www.w3.org/1999/xlink" xlink:href="zookeys-444-001-g009.jpg" position="float" orientation="portrait" xlink:type="simple" id="oo_32426.jpg"/></fig><table-wrap id="T1" position="float" orientation="portrait"><label>Table 1.</label><caption><p>Overview of field surveys from which order <tp:taxon-name><tp:taxon-name-part taxon-name-part-type="order">Zoantharia</tp:taxon-name-part></tp:taxon-name> specimens examined in this study were collected.</p></caption><table rules="all"><tbody><tr><th rowspan="1" colspan="1"/><th rowspan="1" colspan="1">Area</th><th rowspan="1" colspan="1">Year(s)</th><th rowspan="1" colspan="1">References</th><th rowspan="1" colspan="1">Remarks on locality and conditions of sample collecting</th></tr><tr><td rowspan="1" colspan="1">1</td><td rowspan="1" colspan="1"><bold>West Sumatra</bold>, Indonesia</td><td rowspan="1" colspan="1">1996</td><td rowspan="1" colspan="1"><xref ref-type="bibr" rid="B47">Jonker and Johan (1999</xref>: Figure 1)</td><td rowspan="1" colspan="1">Reefs off Padang and Siberut. Coral reef survey in collaboration with Bung Hatta University, Padang. Most reefs damaged, possibly as a result of blast fishing and red tide. Observer/collector: B.W. Hoeksema.</td></tr><tr><td rowspan="1" colspan="1">2</td><td rowspan="1" colspan="1"><bold>Southwest Java</bold>, Indonesia</td><td rowspan="1" colspan="1">1977</td><td rowspan="1" colspan="1">NA</td><td rowspan="1" colspan="1">Locality: Teluk Pelabuhan Ratu. Observer/collector: P.H. van Doesburg, RMNH.</td></tr><tr><td rowspan="1" colspan="1">3</td><td rowspan="1" colspan="1"><bold>Northwest Java</bold>, Indonesia</td><td rowspan="1" colspan="1">2005</td><td rowspan="1" colspan="1"><xref ref-type="bibr" rid="B106">Tuti and Soemodihardjo (2006)</xref>: Annex 2 (157–161), Annex 5 (179)</td><td rowspan="1" colspan="1">Thousand Islands Expedition, off Jakarta, Java Sea. In collaboration with RCO–LIPI. Zoantharians were observed during a coral survey along an onhsore-offshore gradient.</td></tr><tr><td rowspan="1" colspan="1">4</td><td rowspan="1" colspan="1"><bold>West Bali</bold>, Indonesia</td><td rowspan="1" colspan="1">1998</td><td rowspan="1" colspan="1"><xref ref-type="bibr" rid="B41">Hoeksema and Putra (2000</xref>: Figure 1)</td><td rowspan="1" colspan="1">Coral biodiversity survey in collaboration with WWF Indonesia Marine Program.</td></tr><tr><td rowspan="2" colspan="1">5</td><td rowspan="2" colspan="1"><bold>Eastern Bali</bold>, Indonesia</td><td rowspan="1" colspan="1">1997, 1998</td><td rowspan="1" colspan="1"><xref ref-type="bibr" rid="B41">Hoeksema and Putra (2000</xref>: Figure 1)</td><td rowspan="1" colspan="1">Includes southeast Bali and Lombok Strait. Coral biodiversity surveys in collaboration with RCO–LIPI and WWF Bali Indonesia Marine Program.</td></tr><tr><td rowspan="1" colspan="1">2001</td><td rowspan="1" colspan="1"><xref ref-type="bibr" rid="B42">Hoeksema and Tuti (2001</xref>: 12–15)</td><td rowspan="1" colspan="1">Includes southeast Bali and Lombok Strait. Coral biodiversity surveys in collaboration with RCO–LIPI and WWF Bali Indonesia Marine Program.</td></tr><tr><td rowspan="1" colspan="1">6</td><td rowspan="1" colspan="1"><bold>Northeast Sumba</bold>, Indonesia</td><td rowspan="1" colspan="1">1984</td><td rowspan="1" colspan="1"><xref ref-type="bibr" rid="B109">Van der Land and Sukarno (1986</xref>: 2.4–2.6, 3.5), <xref ref-type="bibr" rid="B2">Best et al. (1989</xref>: 108)</td><td rowspan="1" colspan="1">Indonesian – Dutch Snellius–II Expedition.</td></tr><tr><td rowspan="1" colspan="1">7</td><td rowspan="1" colspan="1"><bold>South Flores</bold>, Indonesia</td><td rowspan="1" colspan="1">1930</td><td rowspan="1" colspan="1"><xref ref-type="bibr" rid="B3">Boschma (1936</xref>: 24)</td><td rowspan="1" colspan="1">Snellius Expedition.</td></tr><tr><td rowspan="1" colspan="1">8</td><td rowspan="1" colspan="1"><bold>Komodo Island</bold>, Indonesia</td><td rowspan="1" colspan="1">1984</td><td rowspan="1" colspan="1"><xref ref-type="bibr" rid="B109">Van der Land and Sukarno (1986</xref>: 2.6–2.9, 2.19–2.20, 3.6), <xref ref-type="bibr" rid="B2">Best et al. (1989</xref>: 108)</td><td rowspan="1" colspan="1">Indonesian – Dutch Snellius–II Expedition.</td></tr><tr><td rowspan="4" colspan="1">9</td><td rowspan="4" colspan="1"><bold>Spermonde Archipelago, South Sulawesi.</bold> Indonesia</td><td rowspan="1" colspan="1">1980</td><td rowspan="1" colspan="1"><xref ref-type="bibr" rid="B57">Moll (1983</xref>: 26)</td><td rowspan="1" colspan="1">Coral reef surveys on reefs along onshore-offshore gradients. Observer/collector: H. Moll</td></tr><tr><td rowspan="1" colspan="1">1984</td><td rowspan="1" colspan="1"><xref ref-type="bibr" rid="B109">Van der Land and Sukarno (1986</xref>: 2.22, 3.10), <xref ref-type="bibr" rid="B2">Best et al. (1989</xref>: 108)</td><td rowspan="1" colspan="1">Indonesian – Dutch Snellius–II Expedition.</td></tr><tr><td rowspan="1" colspan="1">1984–1987</td><td rowspan="1" colspan="1"><xref ref-type="bibr" rid="B39">Hoeksema (2012a</xref>: Figure 1)</td><td rowspan="1" colspan="1">Coral reef surveys on reefs along onshore-offshore gradients.</td></tr><tr><td rowspan="1" colspan="1">1993–1998</td><td rowspan="1" colspan="1"><xref ref-type="bibr" rid="B44">Hoeksema and Crowther (2011</xref>: Figure 1)</td><td rowspan="1" colspan="1">Coral reef surveys on reefs along onshore-offshore gradients.</td></tr><tr><td rowspan="1" colspan="1">10</td><td rowspan="1" colspan="1"><bold>Salayer Island, S Sulawesi</bold>, Indonesia</td><td rowspan="1" colspan="1">1984</td><td rowspan="1" colspan="1"><xref ref-type="bibr" rid="B109">Van der Land and Sukarno (1986</xref>: 2.12–2.17, 3.9), <xref ref-type="bibr" rid="B2">Best et al. (1989</xref>: 108)</td><td rowspan="1" colspan="1">Indonesian – Dutch Snellius–II Expedition.</td></tr><tr><td rowspan="1" colspan="1">11</td><td rowspan="1" colspan="1"><bold>Taka Bone Rate (Tiger Is.)</bold>, Indonesia</td><td rowspan="1" colspan="1">1984</td><td rowspan="1" colspan="1"><xref ref-type="bibr" rid="B109">Van der Land and Sukarno (1986</xref>: 2.11–2.12, 2.17–2.19, 3.8), <xref ref-type="bibr" rid="B2">Best et al. (1989</xref>: 108)</td><td rowspan="1" colspan="1">Indonesian – Dutch Snellius–II Expedition.</td></tr><tr><td rowspan="2" colspan="1">12</td><td rowspan="2" colspan="1"><bold>Tukang Besi Is. (Wakatobi), SE Sulawesi</bold>, Indonesia</td><td rowspan="1" colspan="1">1984</td><td rowspan="1" colspan="1"><xref ref-type="bibr" rid="B109">Van der Land and Sukarno (1986</xref>: 2.2–2.4, 3.4), <xref ref-type="bibr" rid="B2">Best et al. (1989</xref>: 108)</td><td rowspan="1" colspan="1">Indonesian – Dutch Snellius–II Expedition.</td></tr><tr><td rowspan="1" colspan="1">2003</td><td rowspan="1" colspan="1"><xref ref-type="bibr" rid="B62">Pet-Soede and Erdmann (2004</xref>: 57, 117, 143)</td><td rowspan="1" colspan="1">Rapid Ecological Assessment (REA) Wakatobi National Park.</td></tr><tr><td rowspan="1" colspan="1">13</td><td rowspan="1" colspan="1"><bold>Maisel Is., Banda Sea</bold>, Indonesia</td><td rowspan="1" colspan="1">1984</td><td rowspan="1" colspan="1"><xref ref-type="bibr" rid="B109">Van der Land and Sukarno (1986</xref>: 2.2, 3.3), <xref ref-type="bibr" rid="B2">Best et al. (1989</xref>: 108)</td><td rowspan="1" colspan="1">Indonesian – Dutch Snellius–II Expedition.</td></tr><tr><td rowspan="4" colspan="1">14</td><td rowspan="4" colspan="1"><bold>Moluccas (Ambon, Haruku)</bold>, Indonesia</td><td rowspan="1" colspan="1">1930</td><td rowspan="1" colspan="1"><xref ref-type="bibr" rid="B3">Boschma (1936</xref>: 19–20)</td><td rowspan="1" colspan="1">Snellius Expedition.</td></tr><tr><td rowspan="1" colspan="1">1984</td><td rowspan="1" colspan="1"><xref ref-type="bibr" rid="B109">Van der Land and Sukarno (1986</xref>: 2.1–2.2), <xref ref-type="bibr" rid="B2">Best et al. (1989</xref>: 108)</td><td rowspan="1" colspan="1">Indonesian – Dutch Snellius–II Expedition.</td></tr><tr><td rowspan="1" colspan="1">1990</td><td rowspan="1" colspan="1"><xref ref-type="bibr" rid="B102">Strack (1993</xref>: 16–42)</td><td rowspan="1" colspan="1">Rumphius Biohistorical Expedition to Ambon.</td></tr><tr><td rowspan="1" colspan="1">1996</td><td rowspan="1" colspan="1"><xref ref-type="bibr" rid="B108">Van der Land (1996)</xref></td><td rowspan="1" colspan="1">Fauna Malesiana Marine Maluku Expedition.</td></tr><tr><td rowspan="1" colspan="1">15</td><td rowspan="1" colspan="1"><bold>Bo Is., Halmahera Sea</bold>, Indonesia</td><td rowspan="1" colspan="1">1930</td><td rowspan="1" colspan="1"><xref ref-type="bibr" rid="B3">Boschma (1936</xref>: 23)</td><td rowspan="1" colspan="1">Snellius Expedition.</td></tr><tr><td rowspan="2" colspan="1">16</td><td rowspan="2" colspan="1"><bold>West Halmahera Sea</bold>, Indonesia</td><td rowspan="1" colspan="1">2009</td><td rowspan="1" colspan="1"><xref ref-type="bibr" rid="B43">Hoeksema and Van der Meij (2010</xref>: 80–85)</td><td rowspan="1" colspan="1">Ekspedisi Widya Nusantara (E–Win): Ternate Expedition. Coral biodiversity survey B.W. Hoeksema.</td></tr><tr><td rowspan="1" colspan="1">2009</td><td rowspan="1" colspan="1"><xref ref-type="bibr" rid="B22">Gittenberger et al. (2014</xref>: Figure 1)</td><td rowspan="1" colspan="1">Ekspedisi Widya Nusantara (E–Win): Ternate Expedition. Coral biodiversity survey B.W. Hoeksema.</td></tr><tr><td rowspan="2" colspan="1">17</td><td rowspan="2" colspan="1"><bold>Lembeh Strait, North Sulawesi</bold>, Indonesia</td><td rowspan="1" colspan="1">1994</td><td rowspan="1" colspan="1"><xref ref-type="bibr" rid="B107">Van der Land (1994</xref>: 7–9)</td><td rowspan="1" colspan="1">Fauna Malesiana Marine Sulawesi Expedition in collaboration with RCO–LIPI.</td></tr><tr><td rowspan="1" colspan="1">2012</td><td rowspan="1" colspan="1">NA</td><td rowspan="1" colspan="1">Marine Biodiversity Workshop North Sulawesi in collaboration with RCO–LIPI and Universitas Sam Ratulang. Observer/collector: B.W. Hoeksema.</td></tr><tr><td rowspan="1" colspan="1">18</td><td rowspan="1" colspan="1"><bold>Bunaken, North Sulawesi</bold>, Indonesia</td><td rowspan="1" colspan="1">1994, 1998</td><td rowspan="1" colspan="1">NA</td><td rowspan="1" colspan="1">Fieldwork in collaboration with Universitas Sam Ratulang, Manado. Observer/collector: B.W. Hoeksema.</td></tr><tr><td rowspan="1" colspan="1">19</td><td rowspan="1" colspan="1"><bold>Berau Islands, East Kalimantan</bold>, Indonesia</td><td rowspan="1" colspan="1">2003</td><td rowspan="1" colspan="1"><xref ref-type="bibr" rid="B37">Hoeksema (2004</xref>: 57–60, Figure 1)</td><td rowspan="1" colspan="1">East Kalimantan Program. Coral biodiversity survey B.W. Hoeksema.</td></tr><tr><td rowspan="1" colspan="1">20</td><td rowspan="1" colspan="1"><bold>Sulu Islands</bold>, Philippines</td><td rowspan="1" colspan="1">1929</td><td rowspan="1" colspan="1"><xref ref-type="bibr" rid="B3">Boschma (1936</xref>: 8–9)</td><td rowspan="1" colspan="1">Snellius Expedition.</td></tr><tr><td rowspan="2" colspan="1">21</td><td rowspan="2" colspan="1"><bold>Cebu, Bohol</bold> Philippines</td><td rowspan="1" colspan="1">1976</td><td rowspan="1" colspan="1">NA</td><td rowspan="1" colspan="1">Fieldwork by M.L. Esmeno.</td></tr><tr><td rowspan="1" colspan="1">1999</td><td rowspan="1" colspan="1">NA</td><td rowspan="1" colspan="1">Coral biodiversity survey B.W. Hoeksema during Cebu Strait Expedition in collaboration with San Carlos University, Cebu City.</td></tr><tr><td rowspan="1" colspan="1">22</td><td rowspan="1" colspan="1"><bold>Madang, Bismarck Sea</bold>, Papua New Guinea</td><td rowspan="1" colspan="1">1992</td><td rowspan="1" colspan="1"><xref ref-type="bibr" rid="B36">Hoeksema (1993</xref>: Figures 1–2)</td><td rowspan="1" colspan="1">Coral biodiversity survey in collaboration with Christensen Research Institute.</td></tr></tbody></table><table-wrap-foot><fn><p>NA=not available.</p></fn></table-wrap-foot></table-wrap></tp:treatment-sec><ref-list><ref id="B18"><mixed-citation xmlns:xlink="http://www.w3.org/1999/xlink" xlink:type="simple"><person-group><name name-style="western"><surname>Esper</surname><given-names>EJC</given-names></name></person-group> (<year>1805</year>) <source>Die Pflanzenthiere in Abbildungen nach der Natur mit Farben erleuchtet nebst Beschreibungen</source>. <publisher-name>Raspe</publisher-name>, <publisher-loc>Nürnberg</publisher-loc>. <comment>Theilen 1–3, Lieferungen 13</comment>. <comment>[in German and Latin]</comment></mixed-citation></ref><ref id="B49"><mixed-citation xmlns:xlink="http://www.w3.org/1999/xlink" xlink:type="simple"><person-group><name name-style="western"><surname>Klunzinger</surname><given-names>KB</given-names></name></person-group> (<year>1877</year>) <source>Die Korallthiere des Rothen Meeres. 1: Die Alcyonarien und Malacodermen</source>. <publisher-name>Verlag der Gutmann’schen Buchhandlung (Otto Enslin)</publisher-name>, <publisher-loc>Berlin</publisher-loc>. <comment>[in German and Latin]</comment></mixed-citation></ref><ref id="B34"><mixed-citation xmlns:xlink="http://www.w3.org/1999/xlink" xlink:type="simple"><person-group><name name-style="western"><surname>Hibino</surname><given-names>Y</given-names></name><name name-style="western"><surname>Todd</surname><given-names>P</given-names></name><name name-style="western"><surname>Yang</surname><given-names>SY</given-names></name><name name-style="western"><surname>Benayahu</surname><given-names>Y</given-names></name><name name-style="western"><surname>Reimer</surname><given-names>JD</given-names></name></person-group> (<year>2013</year>) <article-title>Molecular and morphological evidence for conspecificity of two common Indo–Pacific species of <italic><tp:taxon-name><tp:taxon-name-part taxon-name-part-type="genus">Palythoa</tp:taxon-name-part></tp:taxon-name></italic> (<tp:taxon-name><tp:taxon-name-part taxon-name-part-type="phylum">Cnidaria</tp:taxon-name-part></tp:taxon-name>: <tp:taxon-name><tp:taxon-name-part taxon-name-part-type="class">Anthozoa</tp:taxon-name-part></tp:taxon-name>).</article-title><source>Hydrobiologia</source><volume>733</volume>(<issue>1</issue>): <fpage>31</fpage>–<lpage>43</lpage>. doi: <ext-link ext-link-type="doi" xlink:href="10.1007/s10750-013-1587-5" xlink:type="simple">10.1007/s10750-013-1587-5</ext-link></mixed-citation></ref><ref id="B60"><mixed-citation xmlns:xlink="http://www.w3.org/1999/xlink" xlink:type="simple"><person-group><name name-style="western"><surname>Pax</surname><given-names>F</given-names></name></person-group> (<year>1910</year>) <article-title>Studien an westindischen Actinien.</article-title> In: <person-group><name name-style="western"><surname>Spengel</surname><given-names>JW</given-names></name></person-group> (<role>Ed.</role>) <source>Ergebnisse einer Zoologischen Forschungreise nach westindien von Prof. W Kukenthal and Dr. Hartmeyer R im Jahre, 1907</source>. <publisher-name>Fischer G</publisher-name>, <publisher-loc>Jena</publisher-loc>, <supplement>Zoologische Jahrbucher Supplement 11</supplement>: <fpage>157</fpage>–<lpage>330</lpage>.</mixed-citation></ref><ref id="B47"><mixed-citation xmlns:xlink="http://www.w3.org/1999/xlink" xlink:type="simple"><person-group><name name-style="western"><surname>Jonker</surname><given-names>L</given-names></name><name name-style="western"><surname>Johan</surname><given-names>O</given-names></name></person-group> (<year>1999</year>) <article-title>Checklist of the scleractinian coral species from the waters of Padang (West Sumatra, Indonesia) held in the coral collection of Bung Hatta University.</article-title><source>Beagle: Records of the Museums and Art Galleries of the Northern Territory</source><volume>15</volume>: <fpage>47</fpage>–<lpage>54</lpage>.</mixed-citation></ref><ref id="B106"><mixed-citation xmlns:xlink="http://www.w3.org/1999/xlink" xlink:type="simple"><person-group><name name-style="western"><surname>Tuti</surname><given-names>Y</given-names></name><name name-style="western"><surname>Soemodihardjo</surname><given-names>S</given-names></name></person-group> (<year>2006</year>) <source>Coral reef ecosystem in the Seribu Islands</source>. <publisher-name>LIPI Press</publisher-name>, <publisher-loc>Jakarta</publisher-loc>, <size units="page">179 pp</size>.</mixed-citation></ref><ref id="B41"><mixed-citation xmlns:xlink="http://www.w3.org/1999/xlink" xlink:type="simple"><person-group><name name-style="western"><surname>Hoeksema</surname><given-names>BW</given-names></name><name name-style="western"><surname>Putra</surname><given-names>KS</given-names></name></person-group> (<year>2000</year>) <article-title>The reef coral fauna of Bali in the centre of marine diversity.</article-title><source>Proceedings 9th International Coral Reef Symposium</source><volume>1</volume>: <fpage>173</fpage>–<lpage>178</lpage>.</mixed-citation></ref><ref id="B42"><mixed-citation xmlns:xlink="http://www.w3.org/1999/xlink" xlink:type="simple"><person-group><name name-style="western"><surname>Hoeksema</surname><given-names>BW</given-names></name><name name-style="western"><surname>Tuti</surname><given-names>Y</given-names></name></person-group> (<year>2001</year>) <source>Marine biodiversity of Lombok Strait, Bali: Preliminary research report</source>. <publisher-name>NNM Naturalis</publisher-name>, <publisher-loc>Leiden</publisher-loc>, <fpage>1</fpage>–<lpage>16</lpage>.</mixed-citation></ref><ref id="B109"><mixed-citation xmlns:xlink="http://www.w3.org/1999/xlink" xlink:type="simple"><person-group><name name-style="western"><surname>Van der Land</surname><given-names>J</given-names></name><name name-style="western"><surname>Sukarno</surname></name></person-group> (<year>1986</year>) <source>The Snellius–II Expedition progress report. Theme IV Coral Reefs. Part one. RV Tyro and KM Samudera, September – November 1984</source>. <publisher-name>Royal Netherlands Academy of Arts and Sciences</publisher-name>, <publisher-loc>Amsterdam</publisher-loc>, and <publisher-name>Indonesian Institute of Sciences</publisher-name>, <publisher-loc>Jakarta</publisher-loc>, <fpage>1</fpage>–<lpage>76</lpage>. Enclosure <issue>2</issue>: <fpage>1</fpage>–<lpage>22</lpage>, Enclosure <issue>3</issue>: <fpage>1</fpage>–<lpage>22</lpage>.</mixed-citation></ref><ref id="B2"><mixed-citation xmlns:xlink="http://www.w3.org/1999/xlink" xlink:type="simple"><person-group><name name-style="western"><surname>Best</surname><given-names>MB</given-names></name><name name-style="western"><surname>Hoeksema</surname><given-names>BW</given-names></name><name name-style="western"><surname>Moka</surname><given-names>W</given-names></name><name name-style="western"><surname>Moll</surname><given-names>H</given-names></name><name name-style="western"><surname>Suharsono</surname></name><name name-style="western"><surname>Sutarna</surname><given-names>IN</given-names></name></person-group> (<year>1989</year>) <article-title>Recent scleractinian coral species collected during the Snellius–II Expedition.</article-title><source>Netherlands Journal of Sea Research</source><volume>23</volume>: <fpage>107</fpage>–<lpage>115</lpage>. doi: <ext-link ext-link-type="doi" xlink:href="10.1016/0077-7579(89)90005-7" xlink:type="simple">10.1016/0077-7579(89)90005-7</ext-link></mixed-citation></ref><ref id="B3"><mixed-citation xmlns:xlink="http://www.w3.org/1999/xlink" xlink:type="simple"><person-group><name name-style="western"><surname>Boschma</surname><given-names>H</given-names></name></person-group> (<year>1936</year>) <source>The Snellius–Expedition in the eastern part of the Netherlands East–Indies 1929–1930</source>. <volume>Vol. VI. Biological data</volume>. <publisher-name>Brill</publisher-name>, <publisher-loc>Leiden</publisher-loc>, <fpage>1</fpage>–<lpage>29</lpage>.</mixed-citation></ref><ref id="B57"><mixed-citation xmlns:xlink="http://www.w3.org/1999/xlink" xlink:type="simple"><person-group><name name-style="western"><surname>Moll</surname><given-names>H</given-names></name></person-group> (<year>1983</year>) <source>Zonation and diversity of <tp:taxon-name><tp:taxon-name-part taxon-name-part-type="order">Scleractinia</tp:taxon-name-part></tp:taxon-name> on reefs off S.W. Sulawesi</source>. <comment>PhD Thesis</comment>, <publisher-name>Leiden University</publisher-name>, <fpage>1</fpage>–<lpage>107</lpage>.</mixed-citation></ref><ref id="B39"><mixed-citation xmlns:xlink="http://www.w3.org/1999/xlink" xlink:type="simple"><person-group><name name-style="western"><surname>Hoeksema</surname><given-names>BW</given-names></name></person-group> (<year>2012a</year>) <article-title>Distribution patterns of mushroom corals (<tp:taxon-name><tp:taxon-name-part taxon-name-part-type="order">Scleractinia</tp:taxon-name-part></tp:taxon-name>: <tp:taxon-name><tp:taxon-name-part taxon-name-part-type="family">Fungiidae</tp:taxon-name-part></tp:taxon-name>) across the Spermonde Shelf, South Sulawesi.</article-title><source>Raffles Bulletin of Zoology</source><volume>60</volume>: <fpage>183</fpage>–<lpage>212</lpage>.</mixed-citation></ref><ref id="B44"><mixed-citation xmlns:xlink="http://www.w3.org/1999/xlink" xlink:type="simple"><person-group><name name-style="western"><surname>Hoeksema</surname><given-names>BW</given-names></name><name name-style="western"><surname>Crowther</surname><given-names>AL</given-names></name></person-group> (<year>2011</year>) <article-title>Masquerade, mimicry and crypsis of the polymorphic sea anemone <italic><tp:taxon-name><tp:taxon-name-part taxon-name-part-type="genus">Phyllodiscus</tp:taxon-name-part> <tp:taxon-name-part taxon-name-part-type="species">semoni</tp:taxon-name-part></tp:taxon-name></italic> and its aggregations in South Sulawesi.</article-title><source>Contributions to Zoology</source><volume>80</volume>: <fpage>251</fpage>–<lpage>268</lpage>.</mixed-citation></ref><ref id="B62"><mixed-citation xmlns:xlink="http://www.w3.org/1999/xlink" xlink:type="simple"><person-group><name name-style="western"><surname>Pet–Soede</surname><given-names>L</given-names></name><name name-style="western"><surname>Erdmann</surname><given-names>M</given-names></name></person-group> (<year>2004</year>) <source>Rapid Ecological Assessment Wakatobi National Park</source>. <publisher-name>Directorate General of Forest Protection and Nature Conservation, Ministry of Forestry</publisher-name>, <publisher-loc>Jakarta</publisher-loc>; <source>Marine Program</source>, <publisher-name>WWF Indonesia</publisher-name>, <publisher-loc>Bali</publisher-loc>; <publisher-name>The Nature Conservancy, Southeast Asia Center for Marine Protected Areas</publisher-name>, <publisher-loc>Bali</publisher-loc>.</mixed-citation></ref><ref id="B102"><mixed-citation xmlns:xlink="http://www.w3.org/1999/xlink" xlink:type="simple"><person-group><name name-style="western"><surname>Strack</surname><given-names>HL</given-names></name></person-group> (<year>1993</year>) <article-title>Results of the Rumphius Biohistorical Expedition to Ambon (1990). Part 1. General account and list of stations.</article-title><source>Zoologische Verhandelingen</source><volume>289</volume>: <fpage>1</fpage>–<lpage>72</lpage>.</mixed-citation></ref><ref id="B108"><mixed-citation xmlns:xlink="http://www.w3.org/1999/xlink" xlink:type="simple"><person-group><name name-style="western"><surname>Van der Land</surname><given-names>J</given-names></name></person-group> (<year>1996</year>) <source>Progress report Fauna Malesiana Marine Maluku Expedition 1996</source>. <publisher-name>National Museum of Natural History</publisher-name>, <publisher-loc>Leiden</publisher-loc>, <fpage>1</fpage>–<lpage>31</lpage>.</mixed-citation></ref><ref id="B43"><mixed-citation xmlns:xlink="http://www.w3.org/1999/xlink" xlink:type="simple"><person-group><name name-style="western"><surname>Hoeksema</surname><given-names>BW</given-names></name><name name-style="western"><surname>Van der Meij</surname><given-names>SET</given-names></name></person-group> (<year>2010</year>) <source>Crossing marine lines at Ternate: Capacity building of junior scientist in Indonesia for marine biodiversity assessments</source>. <publisher-name>Naturalis</publisher-name>, <publisher-loc>Leiden</publisher-loc>, <fpage>1</fpage>–<lpage>85</lpage>.</mixed-citation></ref><ref id="B22"><mixed-citation xmlns:xlink="http://www.w3.org/1999/xlink" xlink:type="simple"><person-group><name name-style="western"><surname>Gittenberger</surname><given-names>A</given-names></name><name name-style="western"><surname>Draisma</surname><given-names>S</given-names></name><name name-style="western"><surname>Arbi</surname><given-names>U</given-names></name><name name-style="western"><surname>Langenberg</surname><given-names>V</given-names></name><name name-style="western"><surname>Erftemeijer</surname><given-names>P</given-names></name><name name-style="western"><surname>Tuti</surname><given-names>Y</given-names></name><name name-style="western"><surname>Hoeksema</surname><given-names>BW</given-names></name></person-group> (<year>2014</year>) <article-title>Coral reef organisms as bioregion indicators off Halmahera, Moluccas, Indonesia.</article-title><source>Aquatic Conservation: Marine and Freshwater Ecosystems</source>. doi: <ext-link ext-link-type="doi" xlink:href="10.1002/aqc.2495" xlink:type="simple">10.1002/aqc.2495</ext-link></mixed-citation></ref><ref id="B107"><mixed-citation xmlns:xlink="http://www.w3.org/1999/xlink" xlink:type="simple"><person-group><name name-style="western"><surname>Van der Land</surname><given-names>J</given-names></name></person-group> (<year>1994</year>) <source>Fieldreport Sulawesi Expedition 1994</source>. <publisher-name>National Museum of Natural History</publisher-name>, <publisher-loc>Leiden</publisher-loc>, <fpage>1</fpage>–<lpage>9</lpage>.</mixed-citation></ref><ref id="B37"><mixed-citation xmlns:xlink="http://www.w3.org/1999/xlink" xlink:type="simple"><person-group><name name-style="western"><surname>Hoeksema</surname><given-names>BW</given-names></name></person-group> (<year>2004</year>) <source>Marine biodiversity of the coastal area of the Berau region, East Kalimantan, Indonesia</source>. <comment>Progress report East Kalimantan Program – Pilot phase (October 2003)</comment>, <publisher-name>Naturalis</publisher-name>, <publisher-loc>Leiden</publisher-loc>, <fpage>1</fpage>–<lpage>82</lpage>.</mixed-citation></ref><ref id="B36"><mixed-citation xmlns:xlink="http://www.w3.org/1999/xlink" xlink:type="simple"><person-group><name name-style="western"><surname>Hoeksema</surname><given-names>BW</given-names></name></person-group> (<year>1993</year>) <article-title>Mushroom corals (<tp:taxon-name><tp:taxon-name-part taxon-name-part-type="order">Scleractinia</tp:taxon-name-part></tp:taxon-name>: <tp:taxon-name><tp:taxon-name-part taxon-name-part-type="family">Fungiidae</tp:taxon-name-part></tp:taxon-name>) of Madang Lagoon, northern Papua New Guinea: an annotated checklist with the description of <italic><tp:taxon-name><tp:taxon-name-part taxon-name-part-type="genus">Cantharellus</tp:taxon-name-part> <tp:taxon-name-part taxon-name-part-type="species">jebbi</tp:taxon-name-part></tp:taxon-name></italic> spec. nov.</article-title><source>Zoologische Mededelingen, Leiden</source><volume>67</volume>: <fpage>1</fpage>–<lpage>19</lpage>.</mixed-citation></ref><ref id="B67"><mixed-citation xmlns:xlink="http://www.w3.org/1999/xlink" xlink:type="simple"><person-group><name name-style="western"><surname>Reimer</surname><given-names>JD</given-names></name><name name-style="western"><surname>Todd</surname><given-names>PA</given-names></name></person-group> (<year>2009</year>) <article-title>Preliminary molecular examination of zooxanthellate zoanthid (<tp:taxon-name><tp:taxon-name-part taxon-name-part-type="subclass">Hexacorallia</tp:taxon-name-part></tp:taxon-name>, <tp:taxon-name><tp:taxon-name-part taxon-name-part-type="order">Zoantharia</tp:taxon-name-part></tp:taxon-name>) and associated zooxanthellae (<italic><tp:taxon-name><tp:taxon-name-part taxon-name-part-type="genus">Symbiodinium</tp:taxon-name-part></tp:taxon-name></italic> spp.) diversity in Singapore. Raffles Bulletin of Zoology.</article-title><source>Supplement</source><volume>22</volume>: <fpage>103</fpage>–<lpage>120</lpage>.</mixed-citation></ref><ref id="B79"><mixed-citation xmlns:xlink="http://www.w3.org/1999/xlink" xlink:type="simple"><person-group><name name-style="western"><surname>Reimer</surname><given-names>JD</given-names></name><name name-style="western"><surname>Obuchi</surname><given-names>M</given-names></name><name name-style="western"><surname>Irei</surname><given-names>Y</given-names></name><name name-style="western"><surname>Fujii</surname><given-names>T</given-names></name><name name-style="western"><surname>Nozawa</surname><given-names>Y</given-names></name></person-group> (<year>2011c</year>) <article-title>Shallow water brachycnemic zoanthids (<tp:taxon-name><tp:taxon-name-part taxon-name-part-type="phylum">Cnidaria</tp:taxon-name-part></tp:taxon-name>: <tp:taxon-name><tp:taxon-name-part taxon-name-part-type="subclass">Hexacorallia</tp:taxon-name-part></tp:taxon-name>) from Taiwan: a preliminary survey.</article-title><source>Zoological Studies</source><volume>50</volume>: <fpage>363</fpage>–<lpage>371</lpage>.</mixed-citation></ref><ref id="B70"><mixed-citation xmlns:xlink="http://www.w3.org/1999/xlink" xlink:type="simple"><person-group><name name-style="western"><surname>Reimer</surname><given-names>JD</given-names></name><name name-style="western"><surname>Ono</surname><given-names>S</given-names></name><name name-style="western"><surname>Iwama</surname><given-names>A</given-names></name><name name-style="western"><surname>Tsukahara</surname><given-names>J</given-names></name><name name-style="western"><surname>Takishita</surname><given-names>K</given-names></name><name name-style="western"><surname>Maruyama</surname><given-names>T</given-names></name></person-group> (<year>2006a</year>) <article-title>Morphological and molecular revision of <italic><tp:taxon-name><tp:taxon-name-part taxon-name-part-type="genus">Zoanthus</tp:taxon-name-part></tp:taxon-name></italic> (<tp:taxon-name><tp:taxon-name-part taxon-name-part-type="class">Anthozoa</tp:taxon-name-part></tp:taxon-name>: <tp:taxon-name><tp:taxon-name-part taxon-name-part-type="subclass">Hexacorallia</tp:taxon-name-part></tp:taxon-name>) from southwestern Japan with description of two new species.</article-title><source>Zoological Science</source><volume>23</volume>(<issue>3</issue>): <fpage>261</fpage>–<lpage>275</lpage>. doi: <ext-link ext-link-type="doi" xlink:href="10.2108/zsj.23.261" xlink:type="simple">10.2108/zsj.23.261</ext-link></mixed-citation></ref><ref id="B93"><mixed-citation xmlns:xlink="http://www.w3.org/1999/xlink" xlink:type="simple"><person-group><name name-style="western"><surname>Sinniger</surname><given-names>F</given-names></name></person-group> (<year>2006</year>) <article-title>Zoanthids of New Caledonia.</article-title> In: <person-group><name name-style="western"><surname>Payri</surname><given-names>C</given-names></name><name name-style="western"><surname>Richier</surname><given-names>de Forges B</given-names></name></person-group> (<role>Eds</role>) <source>Compendium of marine species from New Caledonia</source>. <publisher-name>IRD Editions</publisher-name>, <publisher-loc>Noumea</publisher-loc>, <fpage>127</fpage>–<lpage>128</lpage>.</mixed-citation></ref><ref id="B66"><mixed-citation xmlns:xlink="http://www.w3.org/1999/xlink" xlink:type="simple"><person-group><name name-style="western"><surname>Reimer</surname><given-names>JD</given-names></name><name name-style="western"><surname>Hickman</surname><given-names>C</given-names></name></person-group> (<year>2009</year>) <article-title>Preliminary survey of zooxanthellate zoanthids (<tp:taxon-name><tp:taxon-name-part taxon-name-part-type="phylum">Cnidaria</tp:taxon-name-part></tp:taxon-name>: <tp:taxon-name><tp:taxon-name-part taxon-name-part-type="subclass">Hexacorallia</tp:taxon-name-part></tp:taxon-name>) of the Galápagos and associated symbiotic dinoflagellates (<italic><tp:taxon-name><tp:taxon-name-part taxon-name-part-type="genus">Symbiodinium</tp:taxon-name-part></tp:taxon-name></italic> spp.).</article-title><source>Galápagos Research</source><volume>66</volume>: <fpage>14</fpage>–<lpage>19</lpage>.</mixed-citation></ref><ref id="B6"><mixed-citation xmlns:xlink="http://www.w3.org/1999/xlink" xlink:type="simple"><person-group><name name-style="western"><surname>Burnett</surname><given-names>WJ</given-names></name><name name-style="western"><surname>Benzie</surname><given-names>JAH</given-names></name><name name-style="western"><surname>Beardmore</surname><given-names>JA</given-names></name><name name-style="western"><surname>Ryland</surname><given-names>JS</given-names></name></person-group> (<year>1997</year>) <article-title>Zoanthids (<tp:taxon-name><tp:taxon-name-part taxon-name-part-type="class">Anthozoa</tp:taxon-name-part></tp:taxon-name>, <tp:taxon-name><tp:taxon-name-part taxon-name-part-type="subclass">Hexacorallia</tp:taxon-name-part></tp:taxon-name>) from the Great Barrier Reef and Torres Strait, Australia: systematics, evolution and a key to species.</article-title><source>Coral Reefs</source><volume>16</volume>: <fpage>55</fpage>–<lpage>68</lpage>. doi: <ext-link ext-link-type="doi" xlink:href="10.1007/s003380050060" xlink:type="simple">10.1007/s003380050060</ext-link></mixed-citation></ref><ref id="B73"><mixed-citation xmlns:xlink="http://www.w3.org/1999/xlink" xlink:type="simple"><person-group><name name-style="western"><surname>Reimer</surname><given-names>JD</given-names></name><name name-style="western"><surname>Takishita</surname><given-names>K</given-names></name><name name-style="western"><surname>Ono</surname><given-names>S</given-names></name><name name-style="western"><surname>Maruyama</surname><given-names>T</given-names></name></person-group> (<year>2007b</year>) <article-title>Diversity and evolution in the zoanthid genus <italic><tp:taxon-name><tp:taxon-name-part taxon-name-part-type="genus">Palythoa</tp:taxon-name-part></tp:taxon-name></italic> (<tp:taxon-name><tp:taxon-name-part taxon-name-part-type="phylum">Cnidaria</tp:taxon-name-part></tp:taxon-name>: <tp:taxon-name><tp:taxon-name-part taxon-name-part-type="subclass">Hexacorallia</tp:taxon-name-part></tp:taxon-name>) utilizing nuclear ITS–rDNA.</article-title><source>Coral Reefs</source><volume>26</volume>: <fpage>399</fpage>–<lpage>410</lpage>. doi: <ext-link ext-link-type="doi" xlink:href="10.1007/s00338-007-0210-5" xlink:type="simple">10.1007/s00338-007-0210-5</ext-link></mixed-citation></ref></ref-list></tp:taxon-treatment>
