# Supplementary material for: Shallow-water zoantharians (Cnidaria, Hexacorallia) from the Central Indo-Pacific
Source: Zookeys. 2014 Oct 7;(444):1–57. doi: 10.3897/zookeys.444.7537 (PMC4205731; doi:10.3897/zookeys.444.7537)
Supplement: XML Treatment for Sphenopus marsupialis [file zookeys.444.7537-treatment11.xml]

<!DOCTYPE tp:taxon-treatment
  PUBLIC "-//TaxonX//DTD Taxonomic Treatment Publishing DTD v0 20100105//EN" "tax-treatment-NSO.dtd">
<tp:taxon-treatment xmlns:tp="http://www.plazi.org/taxpub"><tp:treatment-meta><kwd-group><label>Taxon classification</label><kwd><named-content content-type="kingdom">Animalia</named-content></kwd><kwd><named-content content-type="order">Zoantharia</named-content></kwd><kwd><named-content content-type="family">Sphenopidae</named-content></kwd></kwd-group><mixed-citation publication-type="journal"><person-group><name><surname>Reimer</surname><given-names>James D.</given-names></name><name><surname>Poliseno</surname><given-names>Angelo</given-names></name><name><surname>Hoeksema</surname><given-names>Bert W.</given-names></name></person-group><article-title>Shallow-water zoantharians (<tp:taxon-name><tp:taxon-name-part taxon-name-part-type="phylum">Cnidaria</tp:taxon-name-part></tp:taxon-name>, <tp:taxon-name><tp:taxon-name-part taxon-name-part-type="subclass">Hexacorallia</tp:taxon-name-part></tp:taxon-name>) from the Central Indo-Pacific</article-title><source>Zookeys</source><day>7</day><month>10</month><year>2014</year><volume>2014</volume><issue>444</issue><fpage>1</fpage><lpage>57</lpage><pub-id pub-id-type="doi">10.3897/zookeys.444.7537</pub-id></mixed-citation></tp:treatment-meta><tp:nomenclature><label>11.</label><tp:taxon-name>
                                            <tp:taxon-name-part taxon-name-part-type="genus">Sphenopus</tp:taxon-name-part>
                                            <tp:taxon-name-part taxon-name-part-type="species">marsupialis</tp:taxon-name-part>
                                        </tp:taxon-name><tp:taxon-authority>(Gmelin, 1791)</tp:taxon-authority><xref ref-type="fig" rid="F10">Figures 10A, B</xref><xref ref-type="fig" rid="F11">, 11</xref></tp:nomenclature><tp:treatment-sec sec-type="Specimens examined"><title>Specimens examined</title><p>(n=2). RMNH Coel 40506, East Kalimantan–Berau Expedition station BER.14, lighthouse northeast side of Pulau Panjang, Berau Islands, East Kalimantan (<named-content xmlns:xlink="http://www.w3.org/1999/xlink" content-type="dwc:verbatimCoordinates" xlink:type="simple">02°23'14"N, 118°12'34"E</named-content>), depth = 12 m, collected on October 09, 2003 by B.W. Hoeksema; RMNH Coel 40509, East Kalimantan–Berau Expedition station BER.01, east side of Pulau Derawan, Berau Islands, East Kalimantan (<named-content xmlns:xlink="http://www.w3.org/1999/xlink" content-type="dwc:verbatimCoordinates" xlink:type="simple">02°17'32"N, 118°15'43"E</named-content>), depth = 14 m, collected on October 11, 2003 by B.W. Hoeksema.</p></tp:treatment-sec><tp:treatment-sec sec-type="Photographic records"><title>Photographic records</title><p>(n=7). west Pulau Barang Caddi, Spermonde Archipelago, South Sulawesi (<named-content xmlns:xlink="http://www.w3.org/1999/xlink" content-type="dwc:verbatimCoordinates" xlink:type="simple">05°05'08"S, 119°18'55"E</named-content>), October 06, 1997; east Bone Lola shoal, Spermonde Archipelago, South Sulawesi (<named-content xmlns:xlink="http://www.w3.org/1999/xlink" content-type="dwc:verbatimCoordinates" xlink:type="simple">05°03'15"S, 119°21'30"E</named-content>), October 27, 1997; east Pulau Kudingareng Keke, Spermonde Archipelago, South Sulawesi (<named-content xmlns:xlink="http://www.w3.org/1999/xlink" content-type="dwc:verbatimCoordinates" xlink:type="simple">05°06'15"S, 119°17'35"E</named-content>), September 17, 1997; north Pulau Kudingareng Keke, Spermonde Archipelago, South Sulawesi (<named-content xmlns:xlink="http://www.w3.org/1999/xlink" content-type="dwc:verbatimCoordinates" xlink:type="simple">05°06'07"S, 119°17'15"E</named-content>), October 1, 1997; station BER.01, east Pulau Derawan, East Kalimantan, Berau Islands (<named-content xmlns:xlink="http://www.w3.org/1999/xlink" content-type="dwc:verbatimCoordinates" xlink:type="simple">02°17'32"N, 118°15'43"E</named-content>), October 11, 2003; station BER.14, lighthouse northeast Pulau Panjang Island, East Kalimantan, Berau Islands (<named-content xmlns:xlink="http://www.w3.org/1999/xlink" content-type="dwc:verbatimCoordinates" xlink:type="simple">02°23'14"N, 118°12'34"E</named-content>), October 9, 2003; station BER.24, southeast Pulau Samama, East Kalimantan, Berau Islands (<named-content xmlns:xlink="http://www.w3.org/1999/xlink" content-type="dwc:verbatimCoordinates" xlink:type="simple">02°07'51"N, 118°20'23"E</named-content>), October 15, 2003.</p></tp:treatment-sec><tp:treatment-sec sec-type="Description"><title>Description.</title><p>The type species of the azooxanthellate genus <italic><tp:taxon-name><tp:taxon-name-part taxon-name-part-type="genus">Sphenopus</tp:taxon-name-part></tp:taxon-name></italic>, this species has an Indo-West Pacific distribution (<xref ref-type="bibr" rid="B81">Reimer et al. 2012b</xref>). Uniquely for the order, species in this genus are unitary (not colonial), and usually free-living, as they are not attached to substrate, and instead embedded in sand or loose gravel/substrate (Figures <xref ref-type="fig" rid="F10">10A, B</xref>). Individuals can often grow to large sizes (for zoantharians); up to several cm in both length and polyp diameter. Taxonomic examination of this genus is quite limited, with only two recent studies (<xref ref-type="bibr" rid="B99">Soong et al. 1999</xref>, <xref ref-type="bibr" rid="B81">Reimer et al. 2012b</xref>), both of which clearly state that further research is needed to more clearly understand this group.</p><fig id="F10" position="float" orientation="portrait"><label>Figure 10.</label><caption><p>Images of <italic><tp:taxon-name><tp:taxon-name-part taxon-name-part-type="genus">Sphenopus</tp:taxon-name-part></tp:taxon-name></italic> species from photographic records in this study. <bold>A</bold> <italic><tp:taxon-name><tp:taxon-name-part taxon-name-part-type="genus">Sphenopus</tp:taxon-name-part> <tp:taxon-name-part taxon-name-part-type="species">marsupialus</tp:taxon-name-part></tp:taxon-name></italic> at east Bone Lola shoal, Spermonde Archipelago, South Sulawesi, October 27, 1997 <bold>B</bold> <italic><tp:taxon-name><tp:taxon-name-part taxon-name-part-type="genus">Sphenopus</tp:taxon-name-part> <tp:taxon-name-part taxon-name-part-type="species">marsupialus</tp:taxon-name-part></tp:taxon-name></italic> at station BER.14, lighthouse northeast Pulau Panjang Island, East Kalimantan, Berau Islands, October 9, 2003 <bold>C</bold> <italic><tp:taxon-name><tp:taxon-name-part taxon-name-part-type="genus">Sphenopus</tp:taxon-name-part> <tp:taxon-name-part taxon-name-part-type="species">pedunculatus</tp:taxon-name-part></tp:taxon-name></italic> specimen RMNH Coel 40507, Kepulauan Seribu Expedition station SER.29, north side of Pulau Tikus, Thousand Islands off Jakarta, northwest Java, depth = 30 m, collected on September 18, 2005 by B.W. Hoeksema; and <bold>D</bold> <italic><tp:taxon-name><tp:taxon-name-part taxon-name-part-type="genus">Sphenopus</tp:taxon-name-part> <tp:taxon-name-part taxon-name-part-type="species">pedunculatus</tp:taxon-name-part></tp:taxon-name></italic> specimen RMNH Coel 40510, East Kalimantan–Berau Expedition station BER.03, south side of Pulau Derawan, East Kalimantan, depth = 15 m, collected on October 21, 2003 by B.W. Hoeksema.</p></caption><graphic xmlns:xlink="http://www.w3.org/1999/xlink" xlink:href="zookeys-444-001-g010.jpg" position="float" orientation="portrait" xlink:type="simple" id="oo_32427.jpg"/></fig><p>Specimen RMNH Coel 40506 consists of seven polyps, with an average height of 24.4 mm (range 18.5 to 30 mm), and an average width of 8.4 mm (range 6 to 11 mm). The non-peduncle portions of the polyps are 15–20 mm in height, with the remainder made up of peduncle.</p><p>Specimen RMNH Coel 40506 has some polyps (five of seven) somewhat different in morphology from RMNH Coel 40509 and other Naturalis <italic><tp:taxon-name><tp:taxon-name-part taxon-name-part-type="genus">Sphenopus</tp:taxon-name-part> <tp:taxon-name-part taxon-name-part-type="species">marsupialis</tp:taxon-name-part></tp:taxon-name></italic> specimens from the Indian Ocean. These polyps have regularly spaced small round “tubercles” (approx. 1 mm in diameter) on the upper half of their scapus arranged in vertical lines (n=8–14 vertical tubercle lines on each polyp, with 6–10 tubercles per line), making this portion of the polyp appear furrowed. As well, polyps have a small, stubby “peduncle” (2 to 5 mm in width) that is not attached to any hard substrate, intermediate between <italic><tp:taxon-name><tp:taxon-name-part taxon-name-part-type="genus">Sphenopus</tp:taxon-name-part> <tp:taxon-name-part taxon-name-part-type="species">marsupialis</tp:taxon-name-part></tp:taxon-name></italic> with its completely rounded bottom end and <italic><tp:taxon-name><tp:taxon-name-part taxon-name-part-type="genus">Sphenopus</tp:taxon-name-part> <tp:taxon-name-part taxon-name-part-type="species">pedunculatus</tp:taxon-name-part></tp:taxon-name></italic> with its long, attached peduncle. For now, we identify these specimens as <italic><tp:taxon-name><tp:taxon-name-part taxon-name-part-type="genus">Sphenopus</tp:taxon-name-part> <tp:taxon-name-part taxon-name-part-type="species">marsupialis</tp:taxon-name-part></tp:taxon-name></italic> as their peduncles were not attached to the substrate, but it is clear more examination of these specimens is needed.</p><p>Specimen RMNH Coel 40509 consists of two polyps of different sizes, with the smaller one being 16 by 5 mm, and the larger one 24 by 15 mm. Both polyps have no peduncle and are tapered. Both polyps are somewhat rugged on their outer surface, with no discernable tubercles, and have intermittent (=not one clear stripe) small darker vertical patterns in between the capitulary ridges only on the top 3–5 mm of the oral end of polyps.</p></tp:treatment-sec><tp:treatment-sec sec-type="Distribution"><title>Distribution.</title><p><bold>Regions recorded in this study</bold> (Figure <xref ref-type="fig" rid="F11">11</xref>). Spermonde Archipelago (9), Berau Islands (19).</p><fig id="F11" position="float" orientation="portrait"><label>Figure 11.</label><caption><p>Distribution of <italic><tp:taxon-name><tp:taxon-name-part taxon-name-part-type="genus">Sphenopus</tp:taxon-name-part></tp:taxon-name></italic> species from specimens and photographic records from this study. <italic><tp:taxon-name><tp:taxon-name-part taxon-name-part-type="genus">Sphenopus</tp:taxon-name-part> <tp:taxon-name-part taxon-name-part-type="species">marsupialus</tp:taxon-name-part></tp:taxon-name></italic> specimens in red, and <italic><tp:taxon-name><tp:taxon-name-part taxon-name-part-type="genus">Sphenopus</tp:taxon-name-part> <tp:taxon-name-part taxon-name-part-type="species">pedunculatus</tp:taxon-name-part></tp:taxon-name></italic> in green. Region numbers correspond to locations given in species’ information. Boxes indicate presence of specimens (with or without photographic records), while circles indicate only photographic records. Overlapping symbols indicate the same region.</p></caption><graphic xmlns:xlink="http://www.w3.org/1999/xlink" xlink:href="zookeys-444-001-g011.jpg" position="float" orientation="portrait" xlink:type="simple" id="oo_32428.jpg"/></fig><p><bold>Previous records.</bold> This species has been reported from many locations in the Indo-West Pacific, including Taiwan (<xref ref-type="bibr" rid="B99">Soong et al. 1999</xref>) and Brunei Darussalam (<xref ref-type="bibr" rid="B81">Reimer et al. 2012b</xref>).</p></tp:treatment-sec><tp:treatment-sec sec-type="Remarks"><title>Remarks.</title><p>Specimen RMNH Coel 40506 may be similar to a putative undescribed <italic><tp:taxon-name><tp:taxon-name-part taxon-name-part-type="genus">Sphenopus</tp:taxon-name-part></tp:taxon-name></italic> species mentioned in <xref ref-type="bibr" rid="B99">Soong et al. (1999)</xref> from Taiwan based on its smaller size.</p></tp:treatment-sec><ref-list><ref id="B81"><mixed-citation xmlns:xlink="http://www.w3.org/1999/xlink" xlink:type="simple"><person-group><name name-style="western"><surname>Reimer</surname><given-names>JD</given-names></name><name name-style="western"><surname>Lin</surname><given-names>M</given-names></name><name name-style="western"><surname>Fujii</surname><given-names>T</given-names></name><name name-style="western"><surname>Lane</surname><given-names>DJW</given-names></name><name name-style="western"><surname>Hoeksema</surname><given-names>BW</given-names></name></person-group> (<year>2012b</year>) <article-title>The phylogenetic position of the solitary zoanthid genus <italic><tp:taxon-name><tp:taxon-name-part taxon-name-part-type="genus">Sphenopus</tp:taxon-name-part></tp:taxon-name></italic> (<tp:taxon-name><tp:taxon-name-part taxon-name-part-type="phylum">Cnidaria</tp:taxon-name-part></tp:taxon-name>: <tp:taxon-name><tp:taxon-name-part taxon-name-part-type="subclass">Hexacorallia</tp:taxon-name-part></tp:taxon-name>).</article-title><source>Contributions to Zoology</source><volume>81</volume>: <fpage>43</fpage>–<lpage>54</lpage>.</mixed-citation></ref><ref id="B99"><mixed-citation xmlns:xlink="http://www.w3.org/1999/xlink" xlink:type="simple"><person-group><name name-style="western"><surname>Soong</surname><given-names>K</given-names></name><name name-style="western"><surname>Shiau</surname><given-names>YS</given-names></name><name name-style="western"><surname>Chen</surname><given-names>CP</given-names></name></person-group> (<year>1999</year>) <article-title>Morphological and life history divergence of the zoanthid, <italic><tp:taxon-name><tp:taxon-name-part taxon-name-part-type="genus">Sphenopus</tp:taxon-name-part> <tp:taxon-name-part taxon-name-part-type="species">marsupialis</tp:taxon-name-part></tp:taxon-name></italic> off the Taiwanese coast.</article-title><source>Zoological Studies</source><volume>38</volume>: <fpage>333</fpage>–<lpage>343</lpage>.</mixed-citation></ref></ref-list></tp:taxon-treatment>
