# Supplementary material for: Shallow-water zoantharians (Cnidaria, Hexacorallia) from the Central Indo-Pacific
Source: Zookeys. 2014 Oct 7;(444):1–57. doi: 10.3897/zookeys.444.7537 (PMC4205731; doi:10.3897/zookeys.444.7537)
Supplement: XML Treatment for Sphenopus pedunculatus [file zookeys.444.7537-treatment12.xml]

<!DOCTYPE tp:taxon-treatment
  PUBLIC "-//TaxonX//DTD Taxonomic Treatment Publishing DTD v0 20100105//EN" "tax-treatment-NSO.dtd">
<tp:taxon-treatment xmlns:tp="http://www.plazi.org/taxpub"><tp:treatment-meta><kwd-group><label>Taxon classification</label><kwd><named-content content-type="kingdom">Animalia</named-content></kwd><kwd><named-content content-type="order">Zoantharia</named-content></kwd><kwd><named-content content-type="family">Sphenopidae</named-content></kwd></kwd-group><mixed-citation publication-type="journal"><person-group><name><surname>Reimer</surname><given-names>James D.</given-names></name><name><surname>Poliseno</surname><given-names>Angelo</given-names></name><name><surname>Hoeksema</surname><given-names>Bert W.</given-names></name></person-group><article-title>Shallow-water zoantharians (<tp:taxon-name><tp:taxon-name-part taxon-name-part-type="phylum">Cnidaria</tp:taxon-name-part></tp:taxon-name>, <tp:taxon-name><tp:taxon-name-part taxon-name-part-type="subclass">Hexacorallia</tp:taxon-name-part></tp:taxon-name>) from the Central Indo-Pacific</article-title><source>Zookeys</source><day>7</day><month>10</month><year>2014</year><volume>2014</volume><issue>444</issue><fpage>1</fpage><lpage>57</lpage><pub-id pub-id-type="doi">10.3897/zookeys.444.7537</pub-id></mixed-citation></tp:treatment-meta><tp:nomenclature><label>12.</label><tp:taxon-name>
                                            <tp:taxon-name-part taxon-name-part-type="genus">Sphenopus</tp:taxon-name-part>
                                            <tp:taxon-name-part taxon-name-part-type="species">pedunculatus</tp:taxon-name-part>
                                        </tp:taxon-name><tp:taxon-authority>Hertwig, 1888</tp:taxon-authority><xref ref-type="fig" rid="F10">Figures 10C, D</xref><xref ref-type="fig" rid="F11">, 11</xref><!--PageBreak--><!--PageBreak--><!--PageBreak--><!--PageBreak--><!--PageBreak--></tp:nomenclature><tp:treatment-sec sec-type="Specimens examined"><title>Specimens examined</title><p>(n=2). RMNH Coel 40507, Kepulauan Seribu Expedition station SER.29, north side of Pulau Tikus, Thousand Islands off Jakarta, northwest Java (<named-content xmlns:xlink="http://www.w3.org/1999/xlink" content-type="dwc:verbatimCoordinates" xlink:type="simple">05°51'13"S, 106°34'43"E</named-content>), depth = 30 m, collected on September 18, 2005 by B.W. Hoeksema; RMNH Coel 40510, East Kalimantan–Berau Expedition station BER.03, south side of Pulau Derawan, East Kalimantan (<named-content xmlns:xlink="http://www.w3.org/1999/xlink" content-type="dwc:verbatimCoordinates" xlink:type="simple">02°17'03"N, 118°14'49"E</named-content>), depth = 15 m, collected on October 21, 2003 by B.W. Hoeksema.</p></tp:treatment-sec><tp:treatment-sec sec-type="Photographic records"><title>Photographic records</title><p>(n=2). Images of RMNH Coel. 40507 and RMNH Coel 40510 as above.</p></tp:treatment-sec><tp:treatment-sec sec-type="Description"><title>Description.</title><p>This azooxanthellate species was originally described from the Philippines, and has not been reported in the literature for over 80 years, excepting two brief mentions in <xref ref-type="bibr" rid="B81">Reimer et al. (2012b)</xref>. Easily discernable from other <italic><tp:taxon-name><tp:taxon-name-part taxon-name-part-type="genus">Sphenopus</tp:taxon-name-part></tp:taxon-name></italic> species by the presence of a ‘foot’ (=peduncle) that is attached to substrate (e.g. small rocks).</p><p>The two specimens here varied in length from 33 to 62 mm in polyp length, and had a width between 9 to 11 mm (polyp head). The “swollen”, non-peduncle part of the polyp was between 15 to 20 mm in height, with the remainder of the length made up of the peduncle, which was between 0.5 to 3 mm in width. RMNH Coel 40507 polyps were generally smooth in appearance, while the upper portions of polyps of RMNH Coel 40510 were somewhat rugged, with small round tubercules 0.5 mm in diameter roughly arranged in vertical lines. The spaces between these small tubercules were colored a much darker color than the remainder of the polyps’ outer surfaces. The peduncle of specimens and images (Figure <xref ref-type="fig" rid="F10">10C</xref>) are much thinner and longer than the sketch in <xref ref-type="bibr" rid="B33">Hertwig (1888)</xref>. However, so few data are available for this (and other <italic><tp:taxon-name><tp:taxon-name-part taxon-name-part-type="genus">Sphenopus</tp:taxon-name-part></tp:taxon-name></italic> species) that currently nothing is known about intraspecific variation, and for now, we group these two specimens within this species.</p></tp:treatment-sec><tp:treatment-sec sec-type="Distribution"><title>Distribution.</title><p><bold>Regions recorded in this study</bold> (Figure <xref ref-type="fig" rid="F11">11</xref>). Northwest Java (3), Berau Islands (19).</p><p><bold>Previous records.</bold> This species was originally described from the Philippines, but has not been mentioned in recent literature (except for <xref ref-type="bibr" rid="B81">Reimer et al. 2012b</xref>), and hence very little is known on its distribution or ecology.</p></tp:treatment-sec><tp:treatment-sec sec-type="Remarks"><title>Remarks.</title><p>It is unknown as to whether the peduncle is a morphological characteristic that forms only when there is a hard substrate available, and this needs to be investigated to confirm this is truly a different species from <italic><tp:taxon-name><tp:taxon-name-part taxon-name-part-type="genus">Sphenopus</tp:taxon-name-part> <tp:taxon-name-part taxon-name-part-type="species">marsupialis</tp:taxon-name-part></tp:taxon-name></italic>.</p></tp:treatment-sec><tp:treatment-sec><!--Section generated to contain objects referenced in tp:taxon-treatment.--><fig id="F10" position="float" orientation="portrait"><label>Figure 10.</label><caption><p>Images of <italic><tp:taxon-name><tp:taxon-name-part taxon-name-part-type="genus">Sphenopus</tp:taxon-name-part></tp:taxon-name></italic> species from photographic records in this study. <bold>A</bold> <italic><tp:taxon-name><tp:taxon-name-part taxon-name-part-type="genus">Sphenopus</tp:taxon-name-part> <tp:taxon-name-part taxon-name-part-type="species">marsupialus</tp:taxon-name-part></tp:taxon-name></italic> at east Bone Lola shoal, Spermonde Archipelago, South Sulawesi, October 27, 1997 <bold>B</bold> <italic><tp:taxon-name><tp:taxon-name-part taxon-name-part-type="genus">Sphenopus</tp:taxon-name-part> <tp:taxon-name-part taxon-name-part-type="species">marsupialus</tp:taxon-name-part></tp:taxon-name></italic> at station BER.14, lighthouse northeast Pulau Panjang Island, East Kalimantan, Berau Islands, October 9, 2003 <bold>C</bold> <italic><tp:taxon-name><tp:taxon-name-part taxon-name-part-type="genus">Sphenopus</tp:taxon-name-part> <tp:taxon-name-part taxon-name-part-type="species">pedunculatus</tp:taxon-name-part></tp:taxon-name></italic> specimen RMNH Coel 40507, Kepulauan Seribu Expedition station SER.29, north side of Pulau Tikus, Thousand Islands off Jakarta, northwest Java, depth = 30 m, collected on September 18, 2005 by B.W. Hoeksema; and <bold>D</bold> <italic><tp:taxon-name><tp:taxon-name-part taxon-name-part-type="genus">Sphenopus</tp:taxon-name-part> <tp:taxon-name-part taxon-name-part-type="species">pedunculatus</tp:taxon-name-part></tp:taxon-name></italic> specimen RMNH Coel 40510, East Kalimantan–Berau Expedition station BER.03, south side of Pulau Derawan, East Kalimantan, depth = 15 m, collected on October 21, 2003 by B.W. Hoeksema.</p></caption><graphic xmlns:xlink="http://www.w3.org/1999/xlink" xlink:href="zookeys-444-001-g010.jpg" position="float" orientation="portrait" xlink:type="simple" id="oo_32427.jpg"/></fig><fig id="F11" position="float" orientation="portrait"><label>Figure 11.</label><caption><p>Distribution of <italic><tp:taxon-name><tp:taxon-name-part taxon-name-part-type="genus">Sphenopus</tp:taxon-name-part></tp:taxon-name></italic> species from specimens and photographic records from this study. <italic><tp:taxon-name><tp:taxon-name-part taxon-name-part-type="genus">Sphenopus</tp:taxon-name-part> <tp:taxon-name-part taxon-name-part-type="species">marsupialus</tp:taxon-name-part></tp:taxon-name></italic> specimens in red, and <italic><tp:taxon-name><tp:taxon-name-part taxon-name-part-type="genus">Sphenopus</tp:taxon-name-part> <tp:taxon-name-part taxon-name-part-type="species">pedunculatus</tp:taxon-name-part></tp:taxon-name></italic> in green. Region numbers correspond to locations given in species’ information. Boxes indicate presence of specimens (with or without photographic records), while circles indicate only photographic records. Overlapping symbols indicate the same region.</p></caption><graphic xmlns:xlink="http://www.w3.org/1999/xlink" xlink:href="zookeys-444-001-g011.jpg" position="float" orientation="portrait" xlink:type="simple" id="oo_32428.jpg"/></fig></tp:treatment-sec><ref-list><ref id="B81"><mixed-citation xmlns:xlink="http://www.w3.org/1999/xlink" xlink:type="simple"><person-group><name name-style="western"><surname>Reimer</surname><given-names>JD</given-names></name><name name-style="western"><surname>Lin</surname><given-names>M</given-names></name><name name-style="western"><surname>Fujii</surname><given-names>T</given-names></name><name name-style="western"><surname>Lane</surname><given-names>DJW</given-names></name><name name-style="western"><surname>Hoeksema</surname><given-names>BW</given-names></name></person-group> (<year>2012b</year>) <article-title>The phylogenetic position of the solitary zoanthid genus <italic><tp:taxon-name><tp:taxon-name-part taxon-name-part-type="genus">Sphenopus</tp:taxon-name-part></tp:taxon-name></italic> (<tp:taxon-name><tp:taxon-name-part taxon-name-part-type="phylum">Cnidaria</tp:taxon-name-part></tp:taxon-name>: <tp:taxon-name><tp:taxon-name-part taxon-name-part-type="subclass">Hexacorallia</tp:taxon-name-part></tp:taxon-name>).</article-title><source>Contributions to Zoology</source><volume>81</volume>: <fpage>43</fpage>–<lpage>54</lpage>.</mixed-citation></ref><ref id="B33"><mixed-citation xmlns:xlink="http://www.w3.org/1999/xlink" xlink:type="simple"><person-group><name name-style="western"><surname>Hertwig</surname><given-names>R</given-names></name></person-group> (<year>1888</year>) <article-title>Report on the <tp:taxon-name><tp:taxon-name-part taxon-name-part-type="order">Actiniaria</tp:taxon-name-part></tp:taxon-name> dredged by HMS Challenger during the years 1873–1876. Supplement. Report on the scientific results of the exploring voyage of HMS Challenger 1873–1876.</article-title><source>Zoology</source><volume>26</volume>: <fpage>4</fpage>–<lpage>56</lpage>.</mixed-citation></ref></ref-list></tp:taxon-treatment>
