# Supplementary material for: Shallow-water zoantharians (Cnidaria, Hexacorallia) from the Central Indo-Pacific
Source: Zookeys. 2014 Oct 7;(444):1–57. doi: 10.3897/zookeys.444.7537 (PMC4205731; doi:10.3897/zookeys.444.7537)
Supplement: XML Treatment for Hydrozoanthus gracilis [file zookeys.444.7537-treatment13.xml]

<!DOCTYPE tp:taxon-treatment
  PUBLIC "-//TaxonX//DTD Taxonomic Treatment Publishing DTD v0 20100105//EN" "tax-treatment-NSO.dtd">
<tp:taxon-treatment xmlns:tp="http://www.plazi.org/taxpub"><tp:treatment-meta><kwd-group><label>Taxon classification</label><kwd><named-content content-type="kingdom">Animalia</named-content></kwd><kwd><named-content content-type="order">Zoantharia</named-content></kwd><kwd><named-content content-type="family">Hydrozoanthidae</named-content></kwd></kwd-group><mixed-citation publication-type="journal"><person-group><name><surname>Reimer</surname><given-names>James D.</given-names></name><name><surname>Poliseno</surname><given-names>Angelo</given-names></name><name><surname>Hoeksema</surname><given-names>Bert W.</given-names></name></person-group><article-title>Shallow-water zoantharians (<tp:taxon-name><tp:taxon-name-part taxon-name-part-type="phylum">Cnidaria</tp:taxon-name-part></tp:taxon-name>, <tp:taxon-name><tp:taxon-name-part taxon-name-part-type="subclass">Hexacorallia</tp:taxon-name-part></tp:taxon-name>) from the Central Indo-Pacific</article-title><source>Zookeys</source><day>7</day><month>10</month><year>2014</year><volume>2014</volume><issue>444</issue><fpage>1</fpage><lpage>57</lpage><pub-id pub-id-type="doi">10.3897/zookeys.444.7537</pub-id></mixed-citation></tp:treatment-meta><tp:nomenclature><label>13.</label><tp:taxon-name>
                                            <tp:taxon-name-part taxon-name-part-type="genus">Hydrozoanthus</tp:taxon-name-part>
                                            <tp:taxon-name-part taxon-name-part-type="species">gracilis</tp:taxon-name-part>
                                        </tp:taxon-name><tp:taxon-authority>(Lwowsky, 1913) sensu Di Camillo et al. (2010)</tp:taxon-authority><xref ref-type="fig" rid="F12">Figures 12A, B</xref><xref ref-type="fig" rid="F13">, 13</xref></tp:nomenclature><tp:treatment-sec sec-type="Specimens examined"><title>Specimens examined</title><p>(n=3). RMNH Coel 40692, Snellius–II Expedition station 4.098, East Komodo, Komodo (<named-content xmlns:xlink="http://www.w3.org/1999/xlink" content-type="dwc:verbatimCoordinates" xlink:type="simple">08°29'54"S, 119°38'06"E</named-content>), depth = 75 m, collected on September 19, 1984 by rectangular dredge; RMNH Coel. 40518, Snellius–II Expedition station 4.022, north Pulau Mai, Maisel Islands, Banda Sea (<named-content xmlns:xlink="http://www.w3.org/1999/xlink" content-type="dwc:verbatimCoordinates" xlink:type="simple">05°29'S, 127°32'E</named-content>), depth = 0 to 1.5 m, collected on September 7, 1984; RMNH Coel 3816, Snellius Expedition, Sipankat Island, near Siburu Island, Sulu Islands, Philippines, collected on September 10–14, 1929.</p></tp:treatment-sec><tp:treatment-sec sec-type="Photographic records"><title>Photographic records</title><p>(n=5). Southwest Nusa Penida, eastern Bali (<named-content xmlns:xlink="http://www.w3.org/1999/xlink" content-type="dwc:verbatimCoordinates" xlink:type="simple">08°49'S, 115°34"E</named-content>), May 25, 1998; Desa Ped, Nusa Penida, Lombok Strait, east Bali (<named-content xmlns:xlink="http://www.w3.org/1999/xlink" content-type="dwc:verbatimCoordinates" xlink:type="simple">08°40'28"S, 115°30'50"E</named-content>), May 25, 1998; east Tanjung Taal, Nusa Lembongan, Lombok Strait, east Bali (<named-content xmlns:xlink="http://www.w3.org/1999/xlink" content-type="dwc:verbatimCoordinates" xlink:type="simple">08°39'33"S, 115°26'37"E</named-content>), May 24, 1998; Fauna Malesiana Maluku Expedition station MAL.21, west of Lilibooi, north coast Ambon Bay, Ambon, Moluccas (<named-content xmlns:xlink="http://www.w3.org/1999/xlink" content-type="dwc:verbatimCoordinates" xlink:type="simple">03°44'S, 128°02'E</named-content>), November 20, 1996; East Kalimantan Program station BER.16, northeast Pulau Maratua, East Kalimantan, Berau Islands (<named-content xmlns:xlink="http://www.w3.org/1999/xlink" content-type="dwc:verbatimCoordinates" xlink:type="simple">02°17'29"N, 118°35'29"E</named-content>), October 10, 2003.</p></tp:treatment-sec><tp:treatment-sec sec-type="Description"><title>Description.</title><p>As originally and previously described (<xref ref-type="bibr" rid="B16">Di Camillo et al. 2010</xref>), this azooxanthellate, colonial species is found as an epibiont on hydrozoans, particularly <italic><tp:taxon-name><tp:taxon-name-part taxon-name-part-type="genus">Plumularia</tp:taxon-name-part> <tp:taxon-name-part taxon-name-part-type="species">habereri</tp:taxon-name-part></tp:taxon-name></italic> Stechow, 1909. In this study, this species consists of only one morphotype, with a gray to brown scapus, and reddish-brown oral disk and tentacles (Figure <xref ref-type="fig" rid="F12">12B</xref>). The appearance matches well with the morphotype of the species observed by <xref ref-type="bibr" rid="B16">Di Camillo et al. (2010)</xref>.</p><fig id="F12" position="float" orientation="portrait"><label>Figure 12.</label><caption><p>Images of <italic><tp:taxon-name><tp:taxon-name-part taxon-name-part-type="genus">Hydrozoanthus</tp:taxon-name-part></tp:taxon-name></italic> species from photographic records in this study. <bold>A</bold> <italic><tp:taxon-name><tp:taxon-name-part taxon-name-part-type="genus">Hydrozoanthus</tp:taxon-name-part> <tp:taxon-name-part taxon-name-part-type="species">gracilis</tp:taxon-name-part></tp:taxon-name></italic> from Fauna Malesiana Maluku Expedition, station MAL.21, west of Lilibooi, north coast Ambon Bay, Ambon, Moluccas, November 20, 1996 <bold>B</bold> <italic><tp:taxon-name><tp:taxon-name-part taxon-name-part-type="genus">Hydrozoanthus</tp:taxon-name-part> <tp:taxon-name-part taxon-name-part-type="species">gracilis</tp:taxon-name-part></tp:taxon-name></italic> at Southwest Nusa Penida, east Bali, May 25, 1998 <bold>C</bold> <italic><tp:taxon-name><tp:taxon-name-part taxon-name-part-type="genus">Hydrozoanthus</tp:taxon-name-part></tp:taxon-name></italic> sp. 1 at Balicasag Island, Cebu Strait, Philippines, November 21, 1999; and <bold>D</bold> <italic><tp:taxon-name><tp:taxon-name-part taxon-name-part-type="genus">Hydrozoanthus</tp:taxon-name-part></tp:taxon-name></italic> sp. 2 at East Kalimantan Program station BER.20, Tanjung Pandan shoal, Southwest of Pulau Panjang, East Kalimantan, Berau Islands, October 22, 2003.</p></caption><graphic xmlns:xlink="http://www.w3.org/1999/xlink" xlink:href="zookeys-444-001-g012.jpg" position="float" orientation="portrait" xlink:type="simple" id="oo_32429.jpg"/></fig><p>In this study, measurements are only available for two specimens, with polyps averaging 2.4 mm in height and 2.1 mm in width. These data also fit well with <xref ref-type="bibr" rid="B16">Di Camillo et al. (2010)</xref>, who mention polyp heights of 2–5 mm, widths of 1.6 to 3 mm, with 32 tentacles and mesenteries.</p></tp:treatment-sec><tp:treatment-sec sec-type="Distribution"><title>Distribution.</title><p><bold>Regions recorded in this study</bold> (Figure <xref ref-type="fig" rid="F13">13</xref>). East Bali (5), Komodo Island (8), Maisel Islands (13), Moluccas (14), Berau Islands (19), Sulu Islands (20).</p><fig id="F13" position="float" orientation="portrait"><label>Figure 13.</label><caption><p>Distribution of <italic><tp:taxon-name><tp:taxon-name-part taxon-name-part-type="genus">Hydrozoanthus</tp:taxon-name-part></tp:taxon-name></italic> species from specimens and photographic records from this study. <italic><tp:taxon-name><tp:taxon-name-part taxon-name-part-type="genus">Hydrozoanthus</tp:taxon-name-part> <tp:taxon-name-part taxon-name-part-type="species">gracilis</tp:taxon-name-part></tp:taxon-name></italic> specimens in red, <italic><tp:taxon-name><tp:taxon-name-part taxon-name-part-type="genus">Hydrozoanthus</tp:taxon-name-part></tp:taxon-name></italic> sp. 1 in green, and <italic><tp:taxon-name><tp:taxon-name-part taxon-name-part-type="genus">Hydrozoanthus</tp:taxon-name-part></tp:taxon-name></italic> sp. 2 in blue. Region numbers correspond to locations given in species’ information. Boxes indicate presence of specimens (with or without photographic records), while circles indicate only photographic records. Overlapping symbols indicate the same region.</p></caption><graphic xmlns:xlink="http://www.w3.org/1999/xlink" xlink:href="zookeys-444-001-g013.jpg" position="float" orientation="portrait" xlink:type="simple" id="oo_32430.jpg"/></fig><p><bold>Previous records.</bold> Originally reported from Sagami Bay, Japan (<xref ref-type="bibr" rid="B55">Lwowsky 1913</xref>), and subsequently reported from Taiwan (<xref ref-type="bibr" rid="B79">Reimer et al. 2011c</xref>), New Caledonia (<xref ref-type="bibr" rid="B93">Sinniger 2006</xref>), and Indonesia (<xref ref-type="bibr" rid="B95">Sinniger et al. 2005</xref>, <xref ref-type="bibr" rid="B16">Di Camillo et al. 2010</xref>). It appears this species has an Indo-West Pacific distribution.</p></tp:treatment-sec><tp:treatment-sec sec-type="Remarks"><title>Remarks.</title><p>This morphotype differs from the other known morphotype of the species (sensu <xref ref-type="bibr" rid="B8">Carlgren 1934</xref>) associated with this binomen, which is yellow in coloration. The original description of the species from Sagami Bay, Japan by <xref ref-type="bibr" rid="B55">Lwowsky (1913)</xref> was of a “gray, sandy” morphotype, but this was preserved in formalin, and thus could be either morphotype discussed here, or even a different one altogether. Phylogenetic analyses have shown subtle differences of sequences of specimens within this species (<xref ref-type="bibr" rid="B96">Sinniger et al. 2008</xref>), indicating that taxonomic revision may be needed in the future for this species group.</p></tp:treatment-sec><ref-list><ref id="B16"><mixed-citation xmlns:xlink="http://www.w3.org/1999/xlink" xlink:type="simple"><person-group><name name-style="western"><surname>Di Camillo</surname><given-names>CG</given-names></name><name name-style="western"><surname>Bo</surname><given-names>M</given-names></name><name name-style="western"><surname>Puce</surname><given-names>S</given-names></name><name name-style="western"><surname>Bavestrello</surname><given-names>G</given-names></name></person-group> (<year>2010</year>) <article-title>Association between <italic><tp:taxon-name><tp:taxon-name-part taxon-name-part-type="genus">Dentitheca</tp:taxon-name-part> <tp:taxon-name-part taxon-name-part-type="species">habereri</tp:taxon-name-part></tp:taxon-name></italic> (<tp:taxon-name><tp:taxon-name-part taxon-name-part-type="phylum">Cnidaria</tp:taxon-name-part></tp:taxon-name>: <tp:taxon-name><tp:taxon-name-part taxon-name-part-type="class">Hydrozoa</tp:taxon-name-part></tp:taxon-name>) and two zoanthids.</article-title><source>Italian Journal of Zoology</source><volume>77</volume>: <fpage>81</fpage>–<lpage>91</lpage>. doi: <ext-link ext-link-type="doi" xlink:href="10.1080/11250000902740962" xlink:type="simple">10.1080/11250000902740962</ext-link></mixed-citation></ref><ref id="B55"><mixed-citation xmlns:xlink="http://www.w3.org/1999/xlink" xlink:type="simple"><person-group><name name-style="western"><surname>Lwowsky</surname><given-names>FF</given-names></name></person-group> (<year>1913</year>) <article-title>Revision der Gattung <italic><tp:taxon-name><tp:taxon-name-part taxon-name-part-type="genus">Sidisia</tp:taxon-name-part></tp:taxon-name></italic> Gray (<italic><tp:taxon-name><tp:taxon-name-part taxon-name-part-type="genus">Epizoanthus</tp:taxon-name-part></tp:taxon-name></italic> auct.). Ein Beitrag zur Kenntnis der Zoanthiden.</article-title><source>Zoologische Jahrbücher, Abteilung für Systematik, Ökologie und Geographie der Tiere</source><volume>34</volume>(<issue>5–6</issue>): <fpage>557</fpage>–<lpage>614</lpage>, 15 figs, pl. 19.</mixed-citation></ref><ref id="B79"><mixed-citation xmlns:xlink="http://www.w3.org/1999/xlink" xlink:type="simple"><person-group><name name-style="western"><surname>Reimer</surname><given-names>JD</given-names></name><name name-style="western"><surname>Obuchi</surname><given-names>M</given-names></name><name name-style="western"><surname>Irei</surname><given-names>Y</given-names></name><name name-style="western"><surname>Fujii</surname><given-names>T</given-names></name><name name-style="western"><surname>Nozawa</surname><given-names>Y</given-names></name></person-group> (<year>2011c</year>) <article-title>Shallow water brachycnemic zoanthids (<tp:taxon-name><tp:taxon-name-part taxon-name-part-type="phylum">Cnidaria</tp:taxon-name-part></tp:taxon-name>: <tp:taxon-name><tp:taxon-name-part taxon-name-part-type="subclass">Hexacorallia</tp:taxon-name-part></tp:taxon-name>) from Taiwan: a preliminary survey.</article-title><source>Zoological Studies</source><volume>50</volume>: <fpage>363</fpage>–<lpage>371</lpage>.</mixed-citation></ref><ref id="B93"><mixed-citation xmlns:xlink="http://www.w3.org/1999/xlink" xlink:type="simple"><person-group><name name-style="western"><surname>Sinniger</surname><given-names>F</given-names></name></person-group> (<year>2006</year>) <article-title>Zoanthids of New Caledonia.</article-title> In: <person-group><name name-style="western"><surname>Payri</surname><given-names>C</given-names></name><name name-style="western"><surname>Richier</surname><given-names>de Forges B</given-names></name></person-group> (<role>Eds</role>) <source>Compendium of marine species from New Caledonia</source>. <publisher-name>IRD Editions</publisher-name>, <publisher-loc>Noumea</publisher-loc>, <fpage>127</fpage>–<lpage>128</lpage>.</mixed-citation></ref><ref id="B95"><mixed-citation xmlns:xlink="http://www.w3.org/1999/xlink" xlink:type="simple"><person-group><name name-style="western"><surname>Sinniger</surname><given-names>F</given-names></name><name name-style="western"><surname>Montoya–Burgos</surname><given-names>JI</given-names></name><name name-style="western"><surname>Chevaldonné</surname><given-names>P</given-names></name><name name-style="western"><surname>Pawlowski</surname><given-names>J</given-names></name></person-group> (<year>2005</year>) <article-title>Phylogeny of the order <tp:taxon-name><tp:taxon-name-part taxon-name-part-type="order">Zoantharia</tp:taxon-name-part></tp:taxon-name> (<tp:taxon-name><tp:taxon-name-part taxon-name-part-type="class">Anthozoa</tp:taxon-name-part></tp:taxon-name>, <tp:taxon-name><tp:taxon-name-part taxon-name-part-type="subclass">Hexacorallia</tp:taxon-name-part></tp:taxon-name>) based on the mitochondrial ribosomal genes.</article-title><source>Marine Biology</source><volume>147</volume>: <fpage>1121</fpage>–<lpage>1128</lpage>. doi: <ext-link ext-link-type="doi" xlink:href="10.1007/s00227-005-0016-3" xlink:type="simple">10.1007/s00227-005-0016-3</ext-link></mixed-citation></ref><ref id="B8"><mixed-citation xmlns:xlink="http://www.w3.org/1999/xlink" xlink:type="simple"><person-group><name name-style="western"><surname>Carlgren</surname><given-names>O</given-names></name></person-group> (<year>1934</year>) <article-title>Über einige ostasiatische Zoantharien.</article-title><source>Arkiv för Zoologi</source><volume>28</volume>: <fpage>1</fpage>–<lpage>11</lpage>.</mixed-citation></ref><ref id="B96"><mixed-citation xmlns:xlink="http://www.w3.org/1999/xlink" xlink:type="simple"><person-group><name name-style="western"><surname>Sinniger</surname><given-names>F</given-names></name><name name-style="western"><surname>Reimer</surname><given-names>JD</given-names></name><name name-style="western"><surname>Pawlowski</surname><given-names>J</given-names></name></person-group> (<year>2008</year>) <article-title>Potential of DNA sequences to identify zoanthids (<tp:taxon-name><tp:taxon-name-part taxon-name-part-type="phylum">Cnidaria</tp:taxon-name-part></tp:taxon-name>: <tp:taxon-name><tp:taxon-name-part taxon-name-part-type="order">Zoantharia</tp:taxon-name-part></tp:taxon-name>).</article-title><source>Zoological Science</source><volume>25</volume>: <fpage>1253</fpage>–<lpage>1260</lpage>. doi: <ext-link ext-link-type="doi" xlink:href="10.2108/zsj.25.1253" xlink:type="simple">10.2108/zsj.25.1253</ext-link></mixed-citation></ref></ref-list></tp:taxon-treatment>
