# Supplementary material for: Shallow-water zoantharians (Cnidaria, Hexacorallia) from the Central Indo-Pacific
Source: Zookeys. 2014 Oct 7;(444):1–57. doi: 10.3897/zookeys.444.7537 (PMC4205731; doi:10.3897/zookeys.444.7537)
Supplement: XML Treatment for Hydrozoanthus sp. 1 [file zookeys.444.7537-treatment14.xml]

<!DOCTYPE tp:taxon-treatment
  PUBLIC "-//TaxonX//DTD Taxonomic Treatment Publishing DTD v0 20100105//EN" "tax-treatment-NSO.dtd">
<tp:taxon-treatment xmlns:tp="http://www.plazi.org/taxpub"><tp:treatment-meta><kwd-group><label>Taxon classification</label><kwd><named-content content-type="kingdom">Animalia</named-content></kwd><kwd><named-content content-type="order">Zoantharia</named-content></kwd><kwd><named-content content-type="family">Hydrozoanthidae</named-content></kwd></kwd-group><mixed-citation publication-type="journal"><person-group><name><surname>Reimer</surname><given-names>James D.</given-names></name><name><surname>Poliseno</surname><given-names>Angelo</given-names></name><name><surname>Hoeksema</surname><given-names>Bert W.</given-names></name></person-group><article-title>Shallow-water zoantharians (<tp:taxon-name><tp:taxon-name-part taxon-name-part-type="phylum">Cnidaria</tp:taxon-name-part></tp:taxon-name>, <tp:taxon-name><tp:taxon-name-part taxon-name-part-type="subclass">Hexacorallia</tp:taxon-name-part></tp:taxon-name>) from the Central Indo-Pacific</article-title><source>Zookeys</source><day>7</day><month>10</month><year>2014</year><volume>2014</volume><issue>444</issue><fpage>1</fpage><lpage>57</lpage><pub-id pub-id-type="doi">10.3897/zookeys.444.7537</pub-id></mixed-citation></tp:treatment-meta><tp:nomenclature><label>14.</label><tp:taxon-name>
                                            <tp:taxon-name-part taxon-name-part-type="genus">Hydrozoanthus</tp:taxon-name-part>
                                            <tp:taxon-name-part taxon-name-part-type="uncertainty-rank">sp. 1</tp:taxon-name-part>
                                        </tp:taxon-name><xref ref-type="fig" rid="F12">Figures 12C</xref><xref ref-type="fig" rid="F13">, 13</xref></tp:nomenclature><tp:treatment-sec sec-type="Specimens examined"><title>Specimens examined.</title><p>NA.</p></tp:treatment-sec><tp:treatment-sec sec-type="Photographic records"><title>Photographic records</title><p>(n=1). Balicasag Island, Cebu Strait, Philippines (<named-content xmlns:xlink="http://www.w3.org/1999/xlink" content-type="dwc:verbatimCoordinates" xlink:type="simple">09°31'01"N 123°41'04”E</named-content>), November 21, 1999.</p></tp:treatment-sec><tp:treatment-sec sec-type="Description"><title>Description.</title><p>Similar to <italic><tp:taxon-name><tp:taxon-name-part taxon-name-part-type="genus">Hydrozoanthus</tp:taxon-name-part> <tp:taxon-name-part taxon-name-part-type="species">gracilis</tp:taxon-name-part></tp:taxon-name></italic> above, this azooxanthellate, colonial species is found as an epibiont on <italic><tp:taxon-name><tp:taxon-name-part taxon-name-part-type="genus">Plumularia</tp:taxon-name-part> <tp:taxon-name-part taxon-name-part-type="species">habereri</tp:taxon-name-part></tp:taxon-name></italic>. As described in <xref ref-type="bibr" rid="B16">Di Camillo et al. (2010</xref>; as <italic><tp:taxon-name><tp:taxon-name-part taxon-name-part-type="genus">Parazoanthus</tp:taxon-name-part></tp:taxon-name></italic> sp.), this species has much smaller polyps than <italic><tp:taxon-name><tp:taxon-name-part taxon-name-part-type="genus">Hydrozoanthus</tp:taxon-name-part> <tp:taxon-name-part taxon-name-part-type="species">gracilis</tp:taxon-name-part></tp:taxon-name></italic>, forming colonies only on the main branch(es) of <italic><tp:taxon-name><tp:taxon-name-part taxon-name-part-type="genus">Plumularia</tp:taxon-name-part> <tp:taxon-name-part taxon-name-part-type="species">habereri</tp:taxon-name-part></tp:taxon-name></italic> colonies. Polyps are much less incrusted than <italic><tp:taxon-name><tp:taxon-name-part taxon-name-part-type="genus">Hydrozoanthus</tp:taxon-name-part> <tp:taxon-name-part taxon-name-part-type="species">gracilis</tp:taxon-name-part></tp:taxon-name></italic>. The <italic><tp:taxon-name><tp:taxon-name-part taxon-name-part-type="genus">Plumularia</tp:taxon-name-part> <tp:taxon-name-part taxon-name-part-type="species">habereri</tp:taxon-name-part></tp:taxon-name></italic> colonies hosting this species are much bigger than those with <italic><tp:taxon-name><tp:taxon-name-part taxon-name-part-type="genus">Hydrozoanthus</tp:taxon-name-part> <tp:taxon-name-part taxon-name-part-type="species">gracilis</tp:taxon-name-part></tp:taxon-name></italic>, as shown by (<xref ref-type="bibr" rid="B16">Di Camillo et al. 2010</xref>). Red scapus with yellow tentacles, 22 to 24 tentacles slightly longer than oral disk diameter (Figure <xref ref-type="fig" rid="F12">12C</xref>).</p></tp:treatment-sec><tp:treatment-sec sec-type="Distribution"><title>Distribution.</title><p><bold>Regions recorded in this study</bold> (Figure <xref ref-type="fig" rid="F13">13</xref>). Cebu (21).</p><p><bold>Previous records.</bold> Reported from Bunaken, North Sulawesi, in <xref ref-type="bibr" rid="B16">Di Camillo et al. (2010)</xref>.</p></tp:treatment-sec><tp:treatment-sec sec-type="Remarks"><title>Remarks.</title><p>This undescribed species was informally and well described by <xref ref-type="bibr" rid="B16">Di Camillo et al. (2010)</xref> as “<italic><tp:taxon-name><tp:taxon-name-part taxon-name-part-type="genus">Parazoanthus</tp:taxon-name-part></tp:taxon-name></italic> sp.”. Specimens and DNA sequences are needed to properly describe this species.</p></tp:treatment-sec><tp:treatment-sec><!--Section generated to contain objects referenced in tp:taxon-treatment.--><fig id="F12" position="float" orientation="portrait"><label>Figure 12.</label><caption><p>Images of <italic><tp:taxon-name><tp:taxon-name-part taxon-name-part-type="genus">Hydrozoanthus</tp:taxon-name-part></tp:taxon-name></italic> species from photographic records in this study. <bold>A</bold> <italic><tp:taxon-name><tp:taxon-name-part taxon-name-part-type="genus">Hydrozoanthus</tp:taxon-name-part> <tp:taxon-name-part taxon-name-part-type="species">gracilis</tp:taxon-name-part></tp:taxon-name></italic> from Fauna Malesiana Maluku Expedition, station MAL.21, west of Lilibooi, north coast Ambon Bay, Ambon, Moluccas, November 20, 1996 <bold>B</bold> <italic><tp:taxon-name><tp:taxon-name-part taxon-name-part-type="genus">Hydrozoanthus</tp:taxon-name-part> <tp:taxon-name-part taxon-name-part-type="species">gracilis</tp:taxon-name-part></tp:taxon-name></italic> at Southwest Nusa Penida, east Bali, May 25, 1998 <bold>C</bold> <italic><tp:taxon-name><tp:taxon-name-part taxon-name-part-type="genus">Hydrozoanthus</tp:taxon-name-part></tp:taxon-name></italic> sp. 1 at Balicasag Island, Cebu Strait, Philippines, November 21, 1999; and <bold>D</bold> <italic><tp:taxon-name><tp:taxon-name-part taxon-name-part-type="genus">Hydrozoanthus</tp:taxon-name-part></tp:taxon-name></italic> sp. 2 at East Kalimantan Program station BER.20, Tanjung Pandan shoal, Southwest of Pulau Panjang, East Kalimantan, Berau Islands, October 22, 2003.</p></caption><graphic xmlns:xlink="http://www.w3.org/1999/xlink" xlink:href="zookeys-444-001-g012.jpg" position="float" orientation="portrait" xlink:type="simple" id="oo_32429.jpg"/></fig><fig id="F13" position="float" orientation="portrait"><label>Figure 13.</label><caption><p>Distribution of <italic><tp:taxon-name><tp:taxon-name-part taxon-name-part-type="genus">Hydrozoanthus</tp:taxon-name-part></tp:taxon-name></italic> species from specimens and photographic records from this study. <italic><tp:taxon-name><tp:taxon-name-part taxon-name-part-type="genus">Hydrozoanthus</tp:taxon-name-part> <tp:taxon-name-part taxon-name-part-type="species">gracilis</tp:taxon-name-part></tp:taxon-name></italic> specimens in red, <italic><tp:taxon-name><tp:taxon-name-part taxon-name-part-type="genus">Hydrozoanthus</tp:taxon-name-part></tp:taxon-name></italic> sp. 1 in green, and <italic><tp:taxon-name><tp:taxon-name-part taxon-name-part-type="genus">Hydrozoanthus</tp:taxon-name-part></tp:taxon-name></italic> sp. 2 in blue. Region numbers correspond to locations given in species’ information. Boxes indicate presence of specimens (with or without photographic records), while circles indicate only photographic records. Overlapping symbols indicate the same region.</p></caption><graphic xmlns:xlink="http://www.w3.org/1999/xlink" xlink:href="zookeys-444-001-g013.jpg" position="float" orientation="portrait" xlink:type="simple" id="oo_32430.jpg"/></fig></tp:treatment-sec><ref-list><ref id="B16"><mixed-citation xmlns:xlink="http://www.w3.org/1999/xlink" xlink:type="simple"><person-group><name name-style="western"><surname>Di Camillo</surname><given-names>CG</given-names></name><name name-style="western"><surname>Bo</surname><given-names>M</given-names></name><name name-style="western"><surname>Puce</surname><given-names>S</given-names></name><name name-style="western"><surname>Bavestrello</surname><given-names>G</given-names></name></person-group> (<year>2010</year>) <article-title>Association between <italic><tp:taxon-name><tp:taxon-name-part taxon-name-part-type="genus">Dentitheca</tp:taxon-name-part> <tp:taxon-name-part taxon-name-part-type="species">habereri</tp:taxon-name-part></tp:taxon-name></italic> (<tp:taxon-name><tp:taxon-name-part taxon-name-part-type="phylum">Cnidaria</tp:taxon-name-part></tp:taxon-name>: <tp:taxon-name><tp:taxon-name-part taxon-name-part-type="class">Hydrozoa</tp:taxon-name-part></tp:taxon-name>) and two zoanthids.</article-title><source>Italian Journal of Zoology</source><volume>77</volume>: <fpage>81</fpage>–<lpage>91</lpage>. doi: <ext-link ext-link-type="doi" xlink:href="10.1080/11250000902740962" xlink:type="simple">10.1080/11250000902740962</ext-link></mixed-citation></ref></ref-list></tp:taxon-treatment>
