# Supplementary material for: Shallow-water zoantharians (Cnidaria, Hexacorallia) from the Central Indo-Pacific
Source: Zookeys. 2014 Oct 7;(444):1–57. doi: 10.3897/zookeys.444.7537 (PMC4205731; doi:10.3897/zookeys.444.7537)
Supplement: XML Treatment for Terrazoanthus sp. 1 [file zookeys.444.7537-treatment16.xml]

<!DOCTYPE tp:taxon-treatment
  PUBLIC "-//TaxonX//DTD Taxonomic Treatment Publishing DTD v0 20100105//EN" "tax-treatment-NSO.dtd">
<tp:taxon-treatment xmlns:tp="http://www.plazi.org/taxpub"><tp:treatment-meta><kwd-group><label>Taxon classification</label><kwd><named-content content-type="kingdom">Animalia</named-content></kwd><kwd><named-content content-type="order">Zoantharia</named-content></kwd><kwd><named-content content-type="family">Hydrozoanthidae</named-content></kwd></kwd-group><mixed-citation publication-type="journal"><person-group><name><surname>Reimer</surname><given-names>James D.</given-names></name><name><surname>Poliseno</surname><given-names>Angelo</given-names></name><name><surname>Hoeksema</surname><given-names>Bert W.</given-names></name></person-group><article-title>Shallow-water zoantharians (<tp:taxon-name><tp:taxon-name-part taxon-name-part-type="phylum">Cnidaria</tp:taxon-name-part></tp:taxon-name>, <tp:taxon-name><tp:taxon-name-part taxon-name-part-type="subclass">Hexacorallia</tp:taxon-name-part></tp:taxon-name>) from the Central Indo-Pacific</article-title><source>Zookeys</source><day>7</day><month>10</month><year>2014</year><volume>2014</volume><issue>444</issue><fpage>1</fpage><lpage>57</lpage><pub-id pub-id-type="doi">10.3897/zookeys.444.7537</pub-id></mixed-citation></tp:treatment-meta><tp:nomenclature><label>16.</label><tp:taxon-name>
                                            <tp:taxon-name-part taxon-name-part-type="genus">Terrazoanthus</tp:taxon-name-part>
                                            <tp:taxon-name-part taxon-name-part-type="uncertainty-rank">sp. 1</tp:taxon-name-part>
                                        </tp:taxon-name><xref ref-type="fig" rid="F14">Figures 14A, B</xref><xref ref-type="fig" rid="F15">, 15</xref></tp:nomenclature><tp:treatment-sec sec-type="Specimens examined"><title>Specimens examined</title><p>(n=1). RMNH Coel 40469, Fauna Malesiana Maluku Expedition station MAL.05, Leitimur, outer Ambon Bay, Tanjung Bentang, Ambon, Moluccas (<named-content xmlns:xlink="http://www.w3.org/1999/xlink" content-type="dwc:verbatimCoordinates" xlink:type="simple">03°35'S, 128°05'E</named-content>), depth = NA, collected on November 7, 1996 by J.C. den Hartog.</p></tp:treatment-sec><tp:treatment-sec sec-type="Photographic records"><title>Photographic records</title><p>(n=1). West Pulau Badi, Spermonde Archipelago, South Sulawesi (<named-content xmlns:xlink="http://www.w3.org/1999/xlink" content-type="dwc:verbatimCoordinates" xlink:type="simple">04°58'06"S, 119°16'57"E</named-content>), September 29, 1997.</p></tp:treatment-sec><tp:treatment-sec sec-type="Description"><title>Description.</title><p>Azooxanthellate. Polyps well free and clear of coenenchyme. Outer surface of polyps covered with dense incrustation of irregularly sized sand particles, reminiscent of <italic><tp:taxon-name><tp:taxon-name-part taxon-name-part-type="genus">Microzoanthus</tp:taxon-name-part></tp:taxon-name></italic> sp. Oral disk semi-translucent with dark, almost black coloration, except for oral opening, which is much lighter in color. 40 to 50 tentacles, at least as long as oral disk diameter, with same blackish coloration as oral disk, with terminal 1/4 whitish in coloration. Colonies attached to non-living substrate. Specimen RMNH Coel 40469 is apparently a fragment of a whole colony, while the photographic record shows a colony of approximately 50 polyps arising from a common coenenchyme (Figure <xref ref-type="fig" rid="F14">14A</xref>). The single specimen had polyps averaging 6.8 mm in length (n=3) and 3.1 mm in width (n=6).</p><fig id="F14" position="float" orientation="portrait"><label>Figure 14.</label><caption><p>Images of <italic><tp:taxon-name><tp:taxon-name-part taxon-name-part-type="genus">Terrazoanthus</tp:taxon-name-part></tp:taxon-name></italic> species from photographic records in this study. <bold>A</bold> and <bold>B</bold> <italic><tp:taxon-name><tp:taxon-name-part taxon-name-part-type="genus">Terrazoanthus</tp:taxon-name-part></tp:taxon-name></italic> sp. 1 at the west side of Pulau Badi, Spermonde Archipelago, South Sulawesi, September 29, 1997; and <bold>C</bold> and <bold>D</bold> <italic><tp:taxon-name><tp:taxon-name-part taxon-name-part-type="genus">Terrazoanthus</tp:taxon-name-part></tp:taxon-name></italic> sp. 2 at the west side of Bone Lola shoal, Spermonde Archipelago, South Sulawesi, April 22, 1998.</p></caption><graphic xmlns:xlink="http://www.w3.org/1999/xlink" xlink:href="zookeys-444-001-g014.jpg" position="float" orientation="portrait" xlink:type="simple" id="oo_32431.jpg"/></fig></tp:treatment-sec><tp:treatment-sec sec-type="Distribution"><title>Distribution.</title><p><bold>Regions recorded in this study</bold> (Figure <xref ref-type="fig" rid="F15">15</xref>). Spermonde Archipelago (9), Moluccas (14).</p><p><bold>Previous records.</bold> None, although similar undescribed specimens have been photographed in the Philippines (P. Poppe, pers. comm.), and collected from Okinawa, Japan (Reimer, unpubl. data), indicating a potential West Pacific distribution.</p><fig id="F15" position="float" orientation="portrait"><label>Figure 15.</label><caption><p>Distribution of <italic><tp:taxon-name><tp:taxon-name-part taxon-name-part-type="genus">Terrazoanthus</tp:taxon-name-part></tp:taxon-name></italic> species from specimens and photographic records from this study. <italic><tp:taxon-name><tp:taxon-name-part taxon-name-part-type="genus">Terrazoanthus</tp:taxon-name-part></tp:taxon-name></italic> sp. 1 specimens in red, and <italic><tp:taxon-name><tp:taxon-name-part taxon-name-part-type="genus">Terrazoanthus</tp:taxon-name-part></tp:taxon-name></italic> sp. 2 in green. Region numbers correspond to locations given in species’ information. Boxes indicate presence of specimens (with or without photographic records), while circles indicate only photographic records. Overlapping symbols indicate the same region.</p></caption><graphic xmlns:xlink="http://www.w3.org/1999/xlink" xlink:href="zookeys-444-001-g015.jpg" position="float" orientation="portrait" xlink:type="simple" id="oo_32432.jpg"/></fig></tp:treatment-sec><tp:treatment-sec sec-type="Remarks"><title>Remarks.</title><p>This species is similar in appearance but different in coloration to <italic><tp:taxon-name><tp:taxon-name-part taxon-name-part-type="genus">Terrazoanthus</tp:taxon-name-part> <tp:taxon-name-part taxon-name-part-type="species">onoi</tp:taxon-name-part></tp:taxon-name></italic> from the Galapagos and west coast of Central and South America.</p></tp:treatment-sec></tp:taxon-treatment>
