# Supplementary material for: Shallow-water zoantharians (Cnidaria, Hexacorallia) from the Central Indo-Pacific
Source: Zookeys. 2014 Oct 7;(444):1–57. doi: 10.3897/zookeys.444.7537 (PMC4205731; doi:10.3897/zookeys.444.7537)
Supplement: XML Treatment for Parazoanthidae sp. 1 [file zookeys.444.7537-treatment18.xml]

<!DOCTYPE tp:taxon-treatment
  PUBLIC "-//TaxonX//DTD Taxonomic Treatment Publishing DTD v0 20100105//EN" "tax-treatment-NSO.dtd">
<tp:taxon-treatment xmlns:tp="http://www.plazi.org/taxpub"><tp:treatment-meta><kwd-group><label>Taxon classification</label><kwd><named-content content-type="kingdom">Animalia</named-content></kwd><kwd><named-content content-type="order">Zoantharia</named-content></kwd><kwd><named-content content-type="family">Parazoanthidae</named-content></kwd></kwd-group><mixed-citation publication-type="journal"><person-group><name><surname>Reimer</surname><given-names>James D.</given-names></name><name><surname>Poliseno</surname><given-names>Angelo</given-names></name><name><surname>Hoeksema</surname><given-names>Bert W.</given-names></name></person-group><article-title>Shallow-water zoantharians (<tp:taxon-name><tp:taxon-name-part taxon-name-part-type="phylum">Cnidaria</tp:taxon-name-part></tp:taxon-name>, <tp:taxon-name><tp:taxon-name-part taxon-name-part-type="subclass">Hexacorallia</tp:taxon-name-part></tp:taxon-name>) from the Central Indo-Pacific</article-title><source>Zookeys</source><day>7</day><month>10</month><year>2014</year><volume>2014</volume><issue>444</issue><fpage>1</fpage><lpage>57</lpage><pub-id pub-id-type="doi">10.3897/zookeys.444.7537</pub-id></mixed-citation></tp:treatment-meta><tp:nomenclature><label>18.</label><tp:taxon-name>
                                        <tp:taxon-name-part taxon-name-part-type="family">Parazoanthidae</tp:taxon-name-part>
                                        <tp:taxon-name-part taxon-name-part-type="uncertainty-rank">sp. 1</tp:taxon-name-part>
                                    </tp:taxon-name><xref ref-type="fig" rid="F16">Figures 16A, B</xref><xref ref-type="fig" rid="F17">, 17</xref></tp:nomenclature><tp:treatment-sec sec-type="Specimens examined"><title>Specimens examined</title><p>(n=2). RMNH Coel 40766, Fauna Malesiana Maluku Expedition station MAL.09, southwest coast, Ambon, Latuhalat, Moluccas (<named-content xmlns:xlink="http://www.w3.org/1999/xlink" content-type="dwc:verbatimCoordinates" xlink:type="simple">03°46'S, 128°06'E</named-content>), depth = to 24 m, collected on November 11, 1996; RMNH Coel 40768, Snellius Expedition, Pulau Bo Islands, Halmahera Sea, collected on October 5, 1930.</p></tp:treatment-sec><tp:treatment-sec sec-type="Photographic records"><title>Photographic records</title><p>(n=1). Station BER.30, north of Lighthouse 1 Reef, south of Pulau Derawan, East Kalimantan, Berau Islands (<named-content xmlns:xlink="http://www.w3.org/1999/xlink" content-type="dwc:verbatimCoordinates" xlink:type="simple">02°16'02"N, 118°14'23"E</named-content>), October 22, 2003.</p></tp:treatment-sec><tp:treatment-sec sec-type="Description"><title>Description.</title><p>Azooxanthellate, epibiotic on <italic><tp:taxon-name><tp:taxon-name-part taxon-name-part-type="genus">Keroeides</tp:taxon-name-part></tp:taxon-name></italic> sp., polyps approximately the same height as width (approximately 1–3 mm), connected by coenenchyme visible on the outer surface of the octocoral colony. Polyps numerous, placed between smaller octocoral polyps, pale yellow in coloration, with outer surface of polyps slightly reddish in color similar to host octocoral. Tentacles relatively short, approximately half of the oral disk diameter, also pale yellow, and approximately 20 in number (Figure <xref ref-type="fig" rid="F16">16A</xref>).</p><fig id="F16" position="float" orientation="portrait"><label>Figure 16.</label><caption><p>Images of <tp:taxon-name><tp:taxon-name-part taxon-name-part-type="family">Parazoanthidae</tp:taxon-name-part></tp:taxon-name> sp. 1 and <tp:taxon-name><tp:taxon-name-part taxon-name-part-type="family">Parazoanthidae</tp:taxon-name-part></tp:taxon-name> sp. 2 from specimens and photographic records in this study. <bold>A</bold> and <bold>B</bold> <tp:taxon-name><tp:taxon-name-part taxon-name-part-type="family">Parazoanthidae</tp:taxon-name-part></tp:taxon-name> sp. 1 at station BER.30, north of Lighthouse 1 Reef, south of Pulau Derawan, East Kalimantan, Berau Islands, October 22, 2003. Note octocoral polyps on antipatharian on left side of image <bold>C</bold> and <bold>D</bold> <tp:taxon-name><tp:taxon-name-part taxon-name-part-type="family">Parazoanthidae</tp:taxon-name-part></tp:taxon-name> sp. 2 specimen RMNH Coel 40762, Snellius–II Expedition, Station 4.227, west Pulau Tinanja, Taka Bone Rate, depth = 60 m, collected on October 15, 1984 by rectangular dredge. Scale in <bold>C</bold> 1 cm.</p></caption><graphic xmlns:xlink="http://www.w3.org/1999/xlink" xlink:href="zookeys-444-001-g016.jpg" position="float" orientation="portrait" xlink:type="simple" id="oo_32433.jpg"/></fig><p>Specimen RMNH Coel 40766 is larger than RMNH Coel 40768 (polyp average width 2.6 mm vs 1.6 mm, respectively). However, the latter specimen is quite old (from the original Snellius Expedition) and this difference may be due to fixation methods.</p></tp:treatment-sec><tp:treatment-sec sec-type="Distribution"><title>Distribution.</title><p><bold>Regions recorded in this study</bold> (Figure <xref ref-type="fig" rid="F17">17</xref>). Moluccas (14), Bo Islands (15), Berau Islands (19).</p><fig id="F17" position="float" orientation="portrait"><label>Figure 17.</label><caption><p>Distribution of <tp:taxon-name><tp:taxon-name-part taxon-name-part-type="family">Parazoanthidae</tp:taxon-name-part></tp:taxon-name> sp. 1 and <tp:taxon-name><tp:taxon-name-part taxon-name-part-type="family">Parazoanthidae</tp:taxon-name-part></tp:taxon-name> sp. 2 from specimens and photographic records from this study. <tp:taxon-name><tp:taxon-name-part taxon-name-part-type="family">Parazoanthidae</tp:taxon-name-part></tp:taxon-name> sp. 1 specimens in red, and <tp:taxon-name><tp:taxon-name-part taxon-name-part-type="family">Parazoanthidae</tp:taxon-name-part></tp:taxon-name> sp. 2 in green. Region numbers correspond to locations given in species’ information. Boxes indicate presence of specimens (with or without photographic records), while circles indicate only photographic records.</p></caption><graphic xmlns:xlink="http://www.w3.org/1999/xlink" xlink:href="zookeys-444-001-g017.jpg" position="float" orientation="portrait" xlink:type="simple" id="oo_32434.jpg"/></fig><p><bold>Previous records.</bold> NA.</p></tp:treatment-sec><tp:treatment-sec sec-type="Remarks"><title>Remarks.</title><p>Only two specimens and one photographic record of this undescribed species exist. However, these records are each from different expeditions, and it is reasonable to expect that this species is at least distributed in the Banda and Celebes Seas.</p><p>Recently, many different genera in the family <tp:taxon-name><tp:taxon-name-part taxon-name-part-type="family">Parazoanthidae</tp:taxon-name-part></tp:taxon-name> have been described based on a combination of epizoitic relationships and phylogenetic analyses (e.g. <xref ref-type="bibr" rid="B97">Sinniger et al. 2010</xref>, <xref ref-type="bibr" rid="B98">2013</xref>). However, no parazoanthids have been reported in association with <italic><tp:taxon-name><tp:taxon-name-part taxon-name-part-type="genus">Keroeides</tp:taxon-name-part></tp:taxon-name></italic>, and therefore currently it is impossible to place these specimens and records into a genus without both further examination of specimens combined with DNA sequence data.</p></tp:treatment-sec><ref-list><ref id="B97"><mixed-citation xmlns:xlink="http://www.w3.org/1999/xlink" xlink:type="simple"><person-group><name name-style="western"><surname>Sinniger</surname><given-names>F</given-names></name><name name-style="western"><surname>Reimer</surname><given-names>JD</given-names></name><name name-style="western"><surname>Pawlowski</surname><given-names>J</given-names></name></person-group> (<year>2010</year>) <article-title>The <tp:taxon-name><tp:taxon-name-part taxon-name-part-type="family">Parazoanthidae</tp:taxon-name-part></tp:taxon-name> DNA taxonomy: description of two new genera.</article-title><source>Marine Biodiversity</source><volume>40</volume>: <fpage>57</fpage>–<lpage>70</lpage>. doi: <ext-link ext-link-type="doi" xlink:href="10.1007/s12526-009-0034-3" xlink:type="simple">10.1007/s12526-009-0034-3</ext-link></mixed-citation></ref><ref id="B98"><mixed-citation xmlns:xlink="http://www.w3.org/1999/xlink" xlink:type="simple"><person-group><name name-style="western"><surname>Sinniger</surname><given-names>F</given-names></name><name name-style="western"><surname>Ocana</surname><given-names>OV</given-names></name><name name-style="western"><surname>Baco</surname><given-names>AR</given-names></name></person-group> (<year>2013</year>) <article-title>Diversity of zoanthids (<tp:taxon-name><tp:taxon-name-part taxon-name-part-type="class">Anthozoa</tp:taxon-name-part></tp:taxon-name>: <tp:taxon-name><tp:taxon-name-part taxon-name-part-type="subclass">Hexacorallia</tp:taxon-name-part></tp:taxon-name>) on Hawaiian seamounts: description of the Hawaiian gold coral and additional zoanthids.</article-title><source>PLoS ONE</source><volume>8</volume>: <elocation-id>e52607</elocation-id>. doi: <ext-link ext-link-type="doi" xlink:href="10.1371/journal.pone.0052607" xlink:type="simple">10.1371/journal.pone.0052607</ext-link></mixed-citation></ref></ref-list></tp:taxon-treatment>
