# Supplementary material for: Shallow-water zoantharians (Cnidaria, Hexacorallia) from the Central Indo-Pacific
Source: Zookeys. 2014 Oct 7;(444):1–57. doi: 10.3897/zookeys.444.7537 (PMC4205731; doi:10.3897/zookeys.444.7537)
Supplement: XML Treatment for Parazoanthidae sp. 2 [file zookeys.444.7537-treatment19.xml]

<!DOCTYPE tp:taxon-treatment
  PUBLIC "-//TaxonX//DTD Taxonomic Treatment Publishing DTD v0 20100105//EN" "tax-treatment-NSO.dtd">
<tp:taxon-treatment xmlns:tp="http://www.plazi.org/taxpub"><tp:treatment-meta><kwd-group><label>Taxon classification</label><kwd><named-content content-type="kingdom">Animalia</named-content></kwd><kwd><named-content content-type="order">Zoantharia</named-content></kwd><kwd><named-content content-type="family">Parazoanthidae</named-content></kwd></kwd-group><mixed-citation publication-type="journal"><person-group><name><surname>Reimer</surname><given-names>James D.</given-names></name><name><surname>Poliseno</surname><given-names>Angelo</given-names></name><name><surname>Hoeksema</surname><given-names>Bert W.</given-names></name></person-group><article-title>Shallow-water zoantharians (<tp:taxon-name><tp:taxon-name-part taxon-name-part-type="phylum">Cnidaria</tp:taxon-name-part></tp:taxon-name>, <tp:taxon-name><tp:taxon-name-part taxon-name-part-type="subclass">Hexacorallia</tp:taxon-name-part></tp:taxon-name>) from the Central Indo-Pacific</article-title><source>Zookeys</source><day>7</day><month>10</month><year>2014</year><volume>2014</volume><issue>444</issue><fpage>1</fpage><lpage>57</lpage><pub-id pub-id-type="doi">10.3897/zookeys.444.7537</pub-id></mixed-citation></tp:treatment-meta><tp:nomenclature><label>19.</label><tp:taxon-name>
                                        <tp:taxon-name-part taxon-name-part-type="family">Parazoanthidae</tp:taxon-name-part>
                                        <tp:taxon-name-part taxon-name-part-type="uncertainty-rank">sp. 2</tp:taxon-name-part>
                                    </tp:taxon-name><xref ref-type="fig" rid="F16">Figures 16C, D</xref><xref ref-type="fig" rid="F17">, 17</xref></tp:nomenclature><tp:treatment-sec sec-type="Specimens examined"><title>Specimens examined</title><p>(n=1). RMNH Coel 40762, Snellius–II Expedition, Station 4.227, west Pulau Tinanja, Taka Bone Rate (<named-content xmlns:xlink="http://www.w3.org/1999/xlink" content-type="dwc:verbatimCoordinates" xlink:type="simple">06°32'48"S, 121°09'36"E</named-content>), depth = 60 m, collected on October 15, 1984 by rectangular dredge.</p></tp:treatment-sec><tp:treatment-sec sec-type="Photographic records"><title>Photographic records.</title><p>NA.</p></tp:treatment-sec><tp:treatment-sec sec-type="Description"><title>Description.</title><p>Epibiotic on <italic><tp:taxon-name><tp:taxon-name-part taxon-name-part-type="genus">Cirripathes</tp:taxon-name-part></tp:taxon-name></italic> sp. (specimen RMNH Coel 24832). Polyps of this azooxanthellate zoantharian specimen are relatively small (average width 2.1 mm, n=8 polyps) and do not protrude much from the coenenchyme, with polyp height approximately same as width. Polyps and coenenchyme are heavily encrusted, and golden yellow-brown in color. Coenenchyme forms a thin sheath over the antipatharian surface. Capitulary ridges not clearly discernable. Polyps form semi-regular vertical rows over short distances of the antipatharian (e.g. approx. 5 cm), but with no observable pattern for the entire colony (Figure <xref ref-type="fig" rid="F16">16C</xref>). Colony encrusts the top approximately 1/2 of the <italic><tp:taxon-name><tp:taxon-name-part taxon-name-part-type="genus">Cirripathes</tp:taxon-name-part></tp:taxon-name></italic> specimen; starting approximately 15 cm from the bottom holdfast. The <italic><tp:taxon-name><tp:taxon-name-part taxon-name-part-type="genus">Cirripathes</tp:taxon-name-part></tp:taxon-name></italic> colony’s proximal tip appears to be broken off and missing.</p></tp:treatment-sec><tp:treatment-sec sec-type="Distribution"><title>Distribution.</title><p><bold>Regions recorded in this study</bold> (Figure <xref ref-type="fig" rid="F17">17</xref>). Taka Bone Rate (11).</p><p><bold>Past records.</bold> NA.</p></tp:treatment-sec><tp:treatment-sec sec-type="Remarks"><title>Remarks.</title><p>This species may belong to genus <italic><tp:taxon-name><tp:taxon-name-part taxon-name-part-type="genus">Antipathozoanthus</tp:taxon-name-part></tp:taxon-name></italic>, which was described recently by <xref ref-type="bibr" rid="B97">Sinniger et al. (2010)</xref> and includes species from both the Atlantic and Indo-Pacific, with reports of specimens also from the Red Sea (<xref ref-type="bibr" rid="B85">Reimer et al. 2014b</xref>). It is likely several undescribed <italic><tp:taxon-name><tp:taxon-name-part taxon-name-part-type="genus">Antipathozoanthus</tp:taxon-name-part></tp:taxon-name></italic> species are present in the Indo-Pacific, as only one <italic><tp:taxon-name><tp:taxon-name-part taxon-name-part-type="genus">Antipathozoanthus</tp:taxon-name-part></tp:taxon-name></italic> species from the Galapagos has been formally described. In situ images and DNA sequences are needed to formally describe this species.</p><!--PageBreak--></tp:treatment-sec><tp:treatment-sec><!--Section generated to contain objects referenced in tp:taxon-treatment.--><fig id="F16" position="float" orientation="portrait"><label>Figure 16.</label><caption><p>Images of <tp:taxon-name><tp:taxon-name-part taxon-name-part-type="family">Parazoanthidae</tp:taxon-name-part></tp:taxon-name> sp. 1 and <tp:taxon-name><tp:taxon-name-part taxon-name-part-type="family">Parazoanthidae</tp:taxon-name-part></tp:taxon-name> sp. 2 from specimens and photographic records in this study. <bold>A</bold> and <bold>B</bold> <tp:taxon-name><tp:taxon-name-part taxon-name-part-type="family">Parazoanthidae</tp:taxon-name-part></tp:taxon-name> sp. 1 at station BER.30, north of Lighthouse 1 Reef, south of Pulau Derawan, East Kalimantan, Berau Islands, October 22, 2003. Note octocoral polyps on antipatharian on left side of image <bold>C</bold> and <bold>D</bold> <tp:taxon-name><tp:taxon-name-part taxon-name-part-type="family">Parazoanthidae</tp:taxon-name-part></tp:taxon-name> sp. 2 specimen RMNH Coel 40762, Snellius–II Expedition, Station 4.227, west Pulau Tinanja, Taka Bone Rate, depth = 60 m, collected on October 15, 1984 by rectangular dredge. Scale in <bold>C</bold> 1 cm.</p></caption><graphic xmlns:xlink="http://www.w3.org/1999/xlink" xlink:href="zookeys-444-001-g016.jpg" position="float" orientation="portrait" xlink:type="simple" id="oo_32433.jpg"/></fig><fig id="F17" position="float" orientation="portrait"><label>Figure 17.</label><caption><p>Distribution of <tp:taxon-name><tp:taxon-name-part taxon-name-part-type="family">Parazoanthidae</tp:taxon-name-part></tp:taxon-name> sp. 1 and <tp:taxon-name><tp:taxon-name-part taxon-name-part-type="family">Parazoanthidae</tp:taxon-name-part></tp:taxon-name> sp. 2 from specimens and photographic records from this study. <tp:taxon-name><tp:taxon-name-part taxon-name-part-type="family">Parazoanthidae</tp:taxon-name-part></tp:taxon-name> sp. 1 specimens in red, and <tp:taxon-name><tp:taxon-name-part taxon-name-part-type="family">Parazoanthidae</tp:taxon-name-part></tp:taxon-name> sp. 2 in green. Region numbers correspond to locations given in species’ information. Boxes indicate presence of specimens (with or without photographic records), while circles indicate only photographic records.</p></caption><graphic xmlns:xlink="http://www.w3.org/1999/xlink" xlink:href="zookeys-444-001-g017.jpg" position="float" orientation="portrait" xlink:type="simple" id="oo_32434.jpg"/></fig></tp:treatment-sec><ref-list><ref id="B97"><mixed-citation xmlns:xlink="http://www.w3.org/1999/xlink" xlink:type="simple"><person-group><name name-style="western"><surname>Sinniger</surname><given-names>F</given-names></name><name name-style="western"><surname>Reimer</surname><given-names>JD</given-names></name><name name-style="western"><surname>Pawlowski</surname><given-names>J</given-names></name></person-group> (<year>2010</year>) <article-title>The <tp:taxon-name><tp:taxon-name-part taxon-name-part-type="family">Parazoanthidae</tp:taxon-name-part></tp:taxon-name> DNA taxonomy: description of two new genera.</article-title><source>Marine Biodiversity</source><volume>40</volume>: <fpage>57</fpage>–<lpage>70</lpage>. doi: <ext-link ext-link-type="doi" xlink:href="10.1007/s12526-009-0034-3" xlink:type="simple">10.1007/s12526-009-0034-3</ext-link></mixed-citation></ref><ref id="B85"><mixed-citation xmlns:xlink="http://www.w3.org/1999/xlink" xlink:type="simple"><person-group><name name-style="western"><surname>Reimer</surname><given-names>JD</given-names></name><name name-style="western"><surname>Uyeno</surname><given-names>D</given-names></name><name name-style="western"><surname>Berumen</surname><given-names>ML</given-names></name></person-group> (<year>2014b</year>) <article-title>First records of <tp:taxon-name><tp:taxon-name-part taxon-name-part-type="family">Parazoanthidae</tp:taxon-name-part></tp:taxon-name> and <tp:taxon-name><tp:taxon-name-part taxon-name-part-type="family">Microzoanthidae</tp:taxon-name-part></tp:taxon-name> (<tp:taxon-name><tp:taxon-name-part taxon-name-part-type="class">Anthozoa</tp:taxon-name-part></tp:taxon-name>: <tp:taxon-name><tp:taxon-name-part taxon-name-part-type="subclass">Hexacorallia</tp:taxon-name-part></tp:taxon-name>: <tp:taxon-name><tp:taxon-name-part taxon-name-part-type="order">Zoantharia</tp:taxon-name-part></tp:taxon-name>) from the Red Sea.</article-title><source>Marine Biodiversity Records</source><volume>7</volume>: <elocation-id>e7</elocation-id>, <fpage>1</fpage>–<lpage>3</lpage>. doi: <ext-link ext-link-type="doi" xlink:href="10.1017/S1755267214000025" xlink:type="simple">10.1017/S1755267214000025</ext-link></mixed-citation></ref></ref-list></tp:taxon-treatment>
