# Supplementary material for: Shallow-water zoantharians (Cnidaria, Hexacorallia) from the Central Indo-Pacific
Source: Zookeys. 2014 Oct 7;(444):1–57. doi: 10.3897/zookeys.444.7537 (PMC4205731; doi:10.3897/zookeys.444.7537)
Supplement: XML Treatment for Parazoanthus sp. 1 [file zookeys.444.7537-treatment20.xml]

<!DOCTYPE tp:taxon-treatment
  PUBLIC "-//TaxonX//DTD Taxonomic Treatment Publishing DTD v0 20100105//EN" "tax-treatment-NSO.dtd">
<tp:taxon-treatment xmlns:tp="http://www.plazi.org/taxpub"><tp:treatment-meta><kwd-group><label>Taxon classification</label><kwd><named-content content-type="kingdom">Animalia</named-content></kwd><kwd><named-content content-type="order">Zoantharia</named-content></kwd><kwd><named-content content-type="family">Parazoanthidae</named-content></kwd></kwd-group><mixed-citation publication-type="journal"><person-group><name><surname>Reimer</surname><given-names>James D.</given-names></name><name><surname>Poliseno</surname><given-names>Angelo</given-names></name><name><surname>Hoeksema</surname><given-names>Bert W.</given-names></name></person-group><article-title>Shallow-water zoantharians (<tp:taxon-name><tp:taxon-name-part taxon-name-part-type="phylum">Cnidaria</tp:taxon-name-part></tp:taxon-name>, <tp:taxon-name><tp:taxon-name-part taxon-name-part-type="subclass">Hexacorallia</tp:taxon-name-part></tp:taxon-name>) from the Central Indo-Pacific</article-title><source>Zookeys</source><day>7</day><month>10</month><year>2014</year><volume>2014</volume><issue>444</issue><fpage>1</fpage><lpage>57</lpage><pub-id pub-id-type="doi">10.3897/zookeys.444.7537</pub-id></mixed-citation></tp:treatment-meta><tp:nomenclature><label>20.</label><tp:taxon-name>
                                            <tp:taxon-name-part taxon-name-part-type="genus">Parazoanthus</tp:taxon-name-part>
                                            <tp:taxon-name-part taxon-name-part-type="uncertainty-rank">sp. 1</tp:taxon-name-part>
                                        </tp:taxon-name><xref ref-type="fig" rid="F18">Figures 18A</xref><xref ref-type="fig" rid="F19">, 19</xref><!--PageBreak--><!--PageBreak--></tp:nomenclature><tp:treatment-sec sec-type="Specimens examined"><title>Specimens examined.</title><p>NA.</p></tp:treatment-sec><tp:treatment-sec sec-type="Photographic records"><title>Photographic records</title><p>(n=3). West side of Pulau Kudengareng Keke, Spermonde Archipelago, South Salawesi (<named-content xmlns:xlink="http://www.w3.org/1999/xlink" content-type="dwc:verbatimCoordinates" xlink:type="simple">05°06'20"S, 119°17'03"E</named-content>), June 4, 1997; Cabilao Island, Cebu Strait, Philippines (<named-content xmlns:xlink="http://www.w3.org/1999/xlink" content-type="dwc:verbatimCoordinates" xlink:type="simple">09°52'35”N, 123°46'33”E</named-content>), November 16, 1999; station WAK.24, Ndaa Atoll northwest outer slope, REA Wakatobi National Park, Tukang Besi Islands, Wakatobi, Southeast Sulawesi, (<named-content xmlns:xlink="http://www.w3.org/1999/xlink" content-type="dwc:verbatimCoordinates" xlink:type="simple">05°38'46"S, 124°02'42"E</named-content>), May 12, 2003.</p></tp:treatment-sec><tp:treatment-sec sec-type="Description"><title>Description.</title><p>Very small (polyp diameter likely approximately 1 mm) azooxanthellate polyps regularly spaced and embedded within encrusting sponge tissue (Figure <xref ref-type="fig" rid="F18">18A</xref>). Polyps differentially colored from sponges; dark red (Cebu), yellow (Pulau Kudengareng Keke), white (Wakatobi). Tentacles up to 24 in number (in images here), as long as diameter of oral disk.</p><fig id="F18" position="float" orientation="portrait"><label>Figure 18.</label><caption><p>Images of <italic><tp:taxon-name><tp:taxon-name-part taxon-name-part-type="genus">Parazoanthus</tp:taxon-name-part></tp:taxon-name></italic> species from specimens and photographic records in this study. <bold>A</bold> <italic><tp:taxon-name><tp:taxon-name-part taxon-name-part-type="genus">Parazoanthus</tp:taxon-name-part></tp:taxon-name></italic> sp. 1 on cave ceiling at station WAK.24, Ndaa Atoll northwest outer slope, REA Wakatobi National Park, Southeast Sulawesi, Tukang Besi Islands, Wakatobi, May 12, 2003 <bold>B</bold> <italic><tp:taxon-name><tp:taxon-name-part taxon-name-part-type="genus">Parazoanthus</tp:taxon-name-part></tp:taxon-name></italic> sp. 2 at Southeast Likuan, Bunaken, North Sulawesi, May 10, 1998; and <bold>C</bold> and <bold>D</bold> <italic><tp:taxon-name><tp:taxon-name-part taxon-name-part-type="genus">Parazoanthus</tp:taxon-name-part></tp:taxon-name></italic> sp. 3 specimen RMNH Coel 40545, Snellius–II Expedition station 4.051, east of Melolo, northeast Sumba, depth = 75 to 90 m, collected on September 13, 1984 by rectangular dredge. Scales in <bold>C</bold> and <bold>D</bold> 1 cm.</p></caption><graphic xmlns:xlink="http://www.w3.org/1999/xlink" xlink:href="zookeys-444-001-g018.jpg" position="float" orientation="portrait" xlink:type="simple" id="oo_32435.jpg"/></fig></tp:treatment-sec><tp:treatment-sec sec-type="Distribution"><title>Distribution.</title><p><bold>Regions recorded in this study</bold> (Figure <xref ref-type="fig" rid="F19">19</xref>). Spermonde Archipelago (9), Tukang Besi Islands (12), Cebu (21).</p><fig id="F19" position="float" orientation="portrait"><label>Figure 19.</label><caption><p>Distribution of <italic><tp:taxon-name><tp:taxon-name-part taxon-name-part-type="genus">Parazoanthus</tp:taxon-name-part></tp:taxon-name></italic> species from specimens and photographic records from this study. <italic><tp:taxon-name><tp:taxon-name-part taxon-name-part-type="genus">Parazoanthus</tp:taxon-name-part></tp:taxon-name></italic> sp. 1 specimens in red, <italic><tp:taxon-name><tp:taxon-name-part taxon-name-part-type="genus">Parazoanthus</tp:taxon-name-part></tp:taxon-name></italic> sp. 2 in green, and <italic><tp:taxon-name><tp:taxon-name-part taxon-name-part-type="genus">Parazoanthus</tp:taxon-name-part></tp:taxon-name></italic> sp. 3 in blue. Region numbers correspond to locations given in species’ information. Boxes indicate presence of specimens (with or without photographic records), while circles indicate only photographic records. Overlapping symbols indicate the same region.</p></caption><graphic xmlns:xlink="http://www.w3.org/1999/xlink" xlink:href="zookeys-444-001-g019.jpg" position="float" orientation="portrait" xlink:type="simple" id="oo_32436.jpg"/></fig><p><bold>Past records.</bold> Previously, similar specimens have been reported from Japan (<xref ref-type="bibr" rid="B96">Sinniger et al. 2008</xref>) and the Red Sea (<xref ref-type="bibr" rid="B85">Reimer et al. 2014b</xref>).</p></tp:treatment-sec><tp:treatment-sec sec-type="Remarks"><title>Remarks.</title><p>Based on phylogenetic data (J. Montenegro, F. Sinniger and J.D. Reimer, unpubl. data) it appears that this group includes several undescribed species. The species has been found on cave ceilings (Figure <xref ref-type="fig" rid="F18">18A</xref>), which may explain why it is azooxanthellate as in some other hexacorals with white polyps (<xref ref-type="bibr" rid="B40">Hoeksema 2012b</xref>, Reimer et al. 2014, Irei et al. subm).</p></tp:treatment-sec><ref-list><ref id="B96"><mixed-citation xmlns:xlink="http://www.w3.org/1999/xlink" xlink:type="simple"><person-group><name name-style="western"><surname>Sinniger</surname><given-names>F</given-names></name><name name-style="western"><surname>Reimer</surname><given-names>JD</given-names></name><name name-style="western"><surname>Pawlowski</surname><given-names>J</given-names></name></person-group> (<year>2008</year>) <article-title>Potential of DNA sequences to identify zoanthids (<tp:taxon-name><tp:taxon-name-part taxon-name-part-type="phylum">Cnidaria</tp:taxon-name-part></tp:taxon-name>: <tp:taxon-name><tp:taxon-name-part taxon-name-part-type="order">Zoantharia</tp:taxon-name-part></tp:taxon-name>).</article-title><source>Zoological Science</source><volume>25</volume>: <fpage>1253</fpage>–<lpage>1260</lpage>. doi: <ext-link ext-link-type="doi" xlink:href="10.2108/zsj.25.1253" xlink:type="simple">10.2108/zsj.25.1253</ext-link></mixed-citation></ref><ref id="B85"><mixed-citation xmlns:xlink="http://www.w3.org/1999/xlink" xlink:type="simple"><person-group><name name-style="western"><surname>Reimer</surname><given-names>JD</given-names></name><name name-style="western"><surname>Uyeno</surname><given-names>D</given-names></name><name name-style="western"><surname>Berumen</surname><given-names>ML</given-names></name></person-group> (<year>2014b</year>) <article-title>First records of <tp:taxon-name><tp:taxon-name-part taxon-name-part-type="family">Parazoanthidae</tp:taxon-name-part></tp:taxon-name> and <tp:taxon-name><tp:taxon-name-part taxon-name-part-type="family">Microzoanthidae</tp:taxon-name-part></tp:taxon-name> (<tp:taxon-name><tp:taxon-name-part taxon-name-part-type="class">Anthozoa</tp:taxon-name-part></tp:taxon-name>: <tp:taxon-name><tp:taxon-name-part taxon-name-part-type="subclass">Hexacorallia</tp:taxon-name-part></tp:taxon-name>: <tp:taxon-name><tp:taxon-name-part taxon-name-part-type="order">Zoantharia</tp:taxon-name-part></tp:taxon-name>) from the Red Sea.</article-title><source>Marine Biodiversity Records</source><volume>7</volume>: <elocation-id>e7</elocation-id>, <fpage>1</fpage>–<lpage>3</lpage>. doi: <ext-link ext-link-type="doi" xlink:href="10.1017/S1755267214000025" xlink:type="simple">10.1017/S1755267214000025</ext-link></mixed-citation></ref><ref id="B40"><mixed-citation xmlns:xlink="http://www.w3.org/1999/xlink" xlink:type="simple"><person-group><name name-style="western"><surname>Hoeksema</surname><given-names>BW</given-names></name></person-group> (<year>2012b</year>) <article-title>Forever in the dark: the cave-dwelling azooxanthellate reef coral <italic><tp:taxon-name><tp:taxon-name-part taxon-name-part-type="genus">Leptoseris</tp:taxon-name-part> <tp:taxon-name-part taxon-name-part-type="species">troglodyta</tp:taxon-name-part></tp:taxon-name></italic> sp. n. (<tp:taxon-name><tp:taxon-name-part taxon-name-part-type="order">Scleractinia</tp:taxon-name-part></tp:taxon-name>, <tp:taxon-name><tp:taxon-name-part taxon-name-part-type="family">Agariciidae</tp:taxon-name-part></tp:taxon-name>).</article-title><source>ZooKeys</source><volume>228</volume>: <fpage>21</fpage>–<lpage>37</lpage>. doi: <ext-link ext-link-type="doi" xlink:href="10.3897/zookeys.228.3798" xlink:type="simple">10.3897/zookeys.228.3798</ext-link></mixed-citation></ref></ref-list></tp:taxon-treatment>
