# Supplementary material for: Shallow-water zoantharians (Cnidaria, Hexacorallia) from the Central Indo-Pacific
Source: Zookeys. 2014 Oct 7;(444):1–57. doi: 10.3897/zookeys.444.7537 (PMC4205731; doi:10.3897/zookeys.444.7537)
Supplement: XML Treatment for Parazoanthus sp. 2 [file zookeys.444.7537-treatment21.xml]

<!DOCTYPE tp:taxon-treatment
  PUBLIC "-//TaxonX//DTD Taxonomic Treatment Publishing DTD v0 20100105//EN" "tax-treatment-NSO.dtd">
<tp:taxon-treatment xmlns:tp="http://www.plazi.org/taxpub"><tp:treatment-meta><kwd-group><label>Taxon classification</label><kwd><named-content content-type="kingdom">Animalia</named-content></kwd><kwd><named-content content-type="order">Zoantharia</named-content></kwd><kwd><named-content content-type="family">Parazoanthidae</named-content></kwd></kwd-group><mixed-citation publication-type="journal"><person-group><name><surname>Reimer</surname><given-names>James D.</given-names></name><name><surname>Poliseno</surname><given-names>Angelo</given-names></name><name><surname>Hoeksema</surname><given-names>Bert W.</given-names></name></person-group><article-title>Shallow-water zoantharians (<tp:taxon-name><tp:taxon-name-part taxon-name-part-type="phylum">Cnidaria</tp:taxon-name-part></tp:taxon-name>, <tp:taxon-name><tp:taxon-name-part taxon-name-part-type="subclass">Hexacorallia</tp:taxon-name-part></tp:taxon-name>) from the Central Indo-Pacific</article-title><source>Zookeys</source><day>7</day><month>10</month><year>2014</year><volume>2014</volume><issue>444</issue><fpage>1</fpage><lpage>57</lpage><pub-id pub-id-type="doi">10.3897/zookeys.444.7537</pub-id></mixed-citation></tp:treatment-meta><tp:nomenclature><label>21.</label><tp:taxon-name>
                                            <tp:taxon-name-part taxon-name-part-type="genus">Parazoanthus</tp:taxon-name-part>
                                            <tp:taxon-name-part taxon-name-part-type="uncertainty-rank">sp. 2</tp:taxon-name-part>
                                        </tp:taxon-name><xref ref-type="fig" rid="F18">Figures 18B</xref><xref ref-type="fig" rid="F19">, 19</xref></tp:nomenclature><tp:treatment-sec sec-type="Specimens examined"><title>Specimens examined</title><p>(n=4). RMNH Coel 40544, Snellius–II Expedition Station 4.061, east of Melolo, northeast Sumba (<named-content xmlns:xlink="http://www.w3.org/1999/xlink" content-type="dwc:verbatimCoordinates" xlink:type="simple">09°54'12"S, 120°43'30"E</named-content>), depth = 50 m, collected on September 15, 1984 by rectangular dredge; RMNH Coel. 40570, station 9, reef slope of southwest Pulau Nain, Bunaken, North Sulawesi (<named-content xmlns:xlink="http://www.w3.org/1999/xlink" content-type="dwc:verbatimCoordinates" xlink:type="simple">01°46'N, 124°45'E</named-content>), collected on May 8, 1998 by B.W. Hoeksema; RMNH Coel 40572, Ternate Expedition Station TER.27, Tanjung Ratemu (south of river), west Halmahera Sea, North Moluccas (<named-content xmlns:xlink="http://www.w3.org/1999/xlink" content-type="dwc:verbatimCoordinates" xlink:type="simple">00°54'45"N, 127°29'10"E</named-content>), depth = 20 m, collected on November 8, 2009 by B.W. Hoeksema; RMNH Coel 40757, Indonesia 2012 Expedition, Station LEM.34, west Pulau Sarena Kecil Lembeh, North Sulawesi (<named-content xmlns:xlink="http://www.w3.org/1999/xlink" content-type="dwc:verbatimCoordinates" xlink:type="simple">01°27'26"N, 125°13'31"E</named-content>), depth = 22 m, collected on February 17, 2012 by B.W. Hoeksema.</p></tp:treatment-sec><tp:treatment-sec sec-type="Photographic records"><title>Photographic records</title><p>(n=3). West Pulau Kudingareng Keke, Spermonde Archipelago, South Sulawesi (<named-content xmlns:xlink="http://www.w3.org/1999/xlink" content-type="dwc:verbatimCoordinates" xlink:type="simple">05°06'20"S, 119°17'03"E</named-content>), June 4, 1997; southeast Likuan, Bunaken, North Sulawesi (<named-content xmlns:xlink="http://www.w3.org/1999/xlink" content-type="dwc:verbatimCoordinates" xlink:type="simple">01°36'N, 124°47'E</named-content>), May 10, 1998; Main coast, West Bali (<named-content xmlns:xlink="http://www.w3.org/1999/xlink" content-type="dwc:verbatimCoordinates" xlink:type="simple">08°06'50"S, 114°30'40"E</named-content>), May 22, 1998.</p></tp:treatment-sec><tp:treatment-sec sec-type="Description"><title>Description.</title><p>Azooxanthellate, epibiotic on encrusting sponges, with 3 to 6 polyps arising in groups from a common coenenchyme, or occasionally arising in rows from stolons (Figure <xref ref-type="fig" rid="F18">18B</xref>). Polyps (oral disk, tentacles, scapus) pale yellow/cream in color. 36 to 40 tentacles, longer in length than oral disk diameter. Specimens’ preserved polyps (n=2 specimens, 10 polyps per specimen) averaged 5.8 mm in height (range 4 to 8 mm) and 3.3 mm in width (range 2.5 to 5 mm).</p></tp:treatment-sec><tp:treatment-sec sec-type="Distribution"><title>Distribution.</title><p><bold>Regions recorded in this study</bold> (Figure <xref ref-type="fig" rid="F19">19</xref>). West Bali (4), northeast Sumba (6), Spermonde Archipelago (9), west Halmahera Sea (16), Lembah Strait (17), Bunaken (18).</p><p><bold>Past records.</bold> NA.</p></tp:treatment-sec><tp:treatment-sec sec-type="Remarks"><title>Remarks.</title><p>The only sponge-associated <italic><tp:taxon-name><tp:taxon-name-part taxon-name-part-type="genus">Parazoanthus</tp:taxon-name-part></tp:taxon-name></italic> species formally described from the Indo-Pacific are <italic><tp:taxon-name><tp:taxon-name-part taxon-name-part-type="genus">Parazoanthus</tp:taxon-name-part> <tp:taxon-name-part taxon-name-part-type="species">elongatus</tp:taxon-name-part></tp:taxon-name></italic> McMurrich, 1904 from the west coast of South America and New Zealand (<xref ref-type="bibr" rid="B94">Sinniger and Haussermann 2009</xref>) and <italic><tp:taxon-name><tp:taxon-name-part taxon-name-part-type="genus">Parazoanthus</tp:taxon-name-part> <tp:taxon-name-part taxon-name-part-type="species">darwini</tp:taxon-name-part></tp:taxon-name></italic> Reimer &amp; Fujii, 2010 from the Galapagos. Thus, no similar species have been reported from past or recent zoantharian work in surrounding CIP regions, and therefore it is likely that these specimens constitute an undescribed species. Although <italic><tp:taxon-name><tp:taxon-name-part taxon-name-part-type="genus">Parazoanthus</tp:taxon-name-part></tp:taxon-name></italic> has recently been taxonomically redescribed (<xref ref-type="bibr" rid="B97">Sinniger et al. 2010</xref>), and the species now only encompasses sponge-associated species, the genus is still paraphyletic and taxonomic revision is needed. DNA sequences from undescribed species are needed to correctly place specimens such as these into the correct clade.</p></tp:treatment-sec><tp:treatment-sec><!--Section generated to contain objects referenced in tp:taxon-treatment.--><fig id="F18" position="float" orientation="portrait"><label>Figure 18.</label><caption><p>Images of <italic><tp:taxon-name><tp:taxon-name-part taxon-name-part-type="genus">Parazoanthus</tp:taxon-name-part></tp:taxon-name></italic> species from specimens and photographic records in this study. <bold>A</bold> <italic><tp:taxon-name><tp:taxon-name-part taxon-name-part-type="genus">Parazoanthus</tp:taxon-name-part></tp:taxon-name></italic> sp. 1 on cave ceiling at station WAK.24, Ndaa Atoll northwest outer slope, REA Wakatobi National Park, Southeast Sulawesi, Tukang Besi Islands, Wakatobi, May 12, 2003 <bold>B</bold> <italic><tp:taxon-name><tp:taxon-name-part taxon-name-part-type="genus">Parazoanthus</tp:taxon-name-part></tp:taxon-name></italic> sp. 2 at Southeast Likuan, Bunaken, North Sulawesi, May 10, 1998; and <bold>C</bold> and <bold>D</bold> <italic><tp:taxon-name><tp:taxon-name-part taxon-name-part-type="genus">Parazoanthus</tp:taxon-name-part></tp:taxon-name></italic> sp. 3 specimen RMNH Coel 40545, Snellius–II Expedition station 4.051, east of Melolo, northeast Sumba, depth = 75 to 90 m, collected on September 13, 1984 by rectangular dredge. Scales in <bold>C</bold> and <bold>D</bold> 1 cm.</p></caption><graphic xmlns:xlink="http://www.w3.org/1999/xlink" xlink:href="zookeys-444-001-g018.jpg" position="float" orientation="portrait" xlink:type="simple" id="oo_32435.jpg"/></fig><fig id="F19" position="float" orientation="portrait"><label>Figure 19.</label><caption><p>Distribution of <italic><tp:taxon-name><tp:taxon-name-part taxon-name-part-type="genus">Parazoanthus</tp:taxon-name-part></tp:taxon-name></italic> species from specimens and photographic records from this study. <italic><tp:taxon-name><tp:taxon-name-part taxon-name-part-type="genus">Parazoanthus</tp:taxon-name-part></tp:taxon-name></italic> sp. 1 specimens in red, <italic><tp:taxon-name><tp:taxon-name-part taxon-name-part-type="genus">Parazoanthus</tp:taxon-name-part></tp:taxon-name></italic> sp. 2 in green, and <italic><tp:taxon-name><tp:taxon-name-part taxon-name-part-type="genus">Parazoanthus</tp:taxon-name-part></tp:taxon-name></italic> sp. 3 in blue. Region numbers correspond to locations given in species’ information. Boxes indicate presence of specimens (with or without photographic records), while circles indicate only photographic records. Overlapping symbols indicate the same region.</p></caption><graphic xmlns:xlink="http://www.w3.org/1999/xlink" xlink:href="zookeys-444-001-g019.jpg" position="float" orientation="portrait" xlink:type="simple" id="oo_32436.jpg"/></fig></tp:treatment-sec><ref-list><ref id="B94"><mixed-citation xmlns:xlink="http://www.w3.org/1999/xlink" xlink:type="simple"><person-group><name name-style="western"><surname>Sinniger</surname><given-names>F</given-names></name><name name-style="western"><surname>Haussermann</surname><given-names>V</given-names></name></person-group> (<year>2009</year>) <article-title>Zoanthids (<tp:taxon-name><tp:taxon-name-part taxon-name-part-type="phylum">Cnidaria</tp:taxon-name-part></tp:taxon-name>: <tp:taxon-name><tp:taxon-name-part taxon-name-part-type="subclass">Hexacorallia</tp:taxon-name-part></tp:taxon-name>: <tp:taxon-name><tp:taxon-name-part taxon-name-part-type="order">Zoantharia</tp:taxon-name-part></tp:taxon-name>) from shallow waters of the southern Chilean fjord region, with descriptions of a new genus and two new species.</article-title><source>Organisms, Diversity &amp; Evolution</source><volume>9</volume>: <fpage>23</fpage>–<lpage>36</lpage>. doi: <ext-link ext-link-type="doi" xlink:href="10.1016/j.ode.2008.10.003" xlink:type="simple">10.1016/j.ode.2008.10.003</ext-link></mixed-citation></ref><ref id="B97"><mixed-citation xmlns:xlink="http://www.w3.org/1999/xlink" xlink:type="simple"><person-group><name name-style="western"><surname>Sinniger</surname><given-names>F</given-names></name><name name-style="western"><surname>Reimer</surname><given-names>JD</given-names></name><name name-style="western"><surname>Pawlowski</surname><given-names>J</given-names></name></person-group> (<year>2010</year>) <article-title>The <tp:taxon-name><tp:taxon-name-part taxon-name-part-type="family">Parazoanthidae</tp:taxon-name-part></tp:taxon-name> DNA taxonomy: description of two new genera.</article-title><source>Marine Biodiversity</source><volume>40</volume>: <fpage>57</fpage>–<lpage>70</lpage>. doi: <ext-link ext-link-type="doi" xlink:href="10.1007/s12526-009-0034-3" xlink:type="simple">10.1007/s12526-009-0034-3</ext-link></mixed-citation></ref></ref-list></tp:taxon-treatment>
