# Supplementary material for: Shallow-water zoantharians (Cnidaria, Hexacorallia) from the Central Indo-Pacific
Source: Zookeys. 2014 Oct 7;(444):1–57. doi: 10.3897/zookeys.444.7537 (PMC4205731; doi:10.3897/zookeys.444.7537)
Supplement: XML Treatment for Parazoanthus sp. 3 [file zookeys.444.7537-treatment22.xml]

<!DOCTYPE tp:taxon-treatment
  PUBLIC "-//TaxonX//DTD Taxonomic Treatment Publishing DTD v0 20100105//EN" "tax-treatment-NSO.dtd">
<tp:taxon-treatment xmlns:tp="http://www.plazi.org/taxpub"><tp:treatment-meta><kwd-group><label>Taxon classification</label><kwd><named-content content-type="kingdom">Animalia</named-content></kwd><kwd><named-content content-type="order">Zoantharia</named-content></kwd><kwd><named-content content-type="family">Parazoanthidae</named-content></kwd></kwd-group><mixed-citation publication-type="journal"><person-group><name><surname>Reimer</surname><given-names>James D.</given-names></name><name><surname>Poliseno</surname><given-names>Angelo</given-names></name><name><surname>Hoeksema</surname><given-names>Bert W.</given-names></name></person-group><article-title>Shallow-water zoantharians (<tp:taxon-name><tp:taxon-name-part taxon-name-part-type="phylum">Cnidaria</tp:taxon-name-part></tp:taxon-name>, <tp:taxon-name><tp:taxon-name-part taxon-name-part-type="subclass">Hexacorallia</tp:taxon-name-part></tp:taxon-name>) from the Central Indo-Pacific</article-title><source>Zookeys</source><day>7</day><month>10</month><year>2014</year><volume>2014</volume><issue>444</issue><fpage>1</fpage><lpage>57</lpage><pub-id pub-id-type="doi">10.3897/zookeys.444.7537</pub-id></mixed-citation></tp:treatment-meta><tp:nomenclature><label>22.</label><tp:taxon-name>
                                            <tp:taxon-name-part taxon-name-part-type="genus">Parazoanthus</tp:taxon-name-part>
                                            <tp:taxon-name-part taxon-name-part-type="uncertainty-rank">sp. 3</tp:taxon-name-part>
                                        </tp:taxon-name><xref ref-type="fig" rid="F18">Figures 18C, D</xref><xref ref-type="fig" rid="F19">, 19</xref><!--PageBreak--><!--PageBreak--></tp:nomenclature><tp:treatment-sec sec-type="Specimens examined"><title>Specimens examined</title><p>(n=2). RMNH Coel 40525, Snellius–II Expedition station 4.100, east of Komodo Island (<named-content xmlns:xlink="http://www.w3.org/1999/xlink" content-type="dwc:verbatimCoordinates" xlink:type="simple">08°28.6'S, 119°37.3'E</named-content>), depth 91 m, collected on September 19, 1984 by rectangular dredge; RMNH Coel 40545, Snellius–II Expedition station 4.051, east of Melolo, northeast Sumba (<named-content xmlns:xlink="http://www.w3.org/1999/xlink" content-type="dwc:verbatimCoordinates" xlink:type="simple">09°53.5'S, 120°42.7'E</named-content>), depth 75-90 m, collected on September 13, 1984 by rectangular dredge.</p></tp:treatment-sec><tp:treatment-sec sec-type="Photographic records"><title>Photographic records.</title><p>NA.</p></tp:treatment-sec><tp:treatment-sec sec-type="Description"><title>Description.</title><p>This putative azooxanthellate species is similar in size to <italic><tp:taxon-name><tp:taxon-name-part taxon-name-part-type="genus">Parazoanthus</tp:taxon-name-part></tp:taxon-name></italic> sp. 2 above, with polyps of average 6.1 mm in height (range 2.5 to 10 mm; n=2 colonies) and average width of 3.2 mm (range 2 to 4 mm). Some small dark incrustations visible on lower half (=aboral) of polyps’ scapus. Approximately 20 capitulary ridges, indicating tentacle counts of approximately 40. Polyps range from cream (RMNH Coel 40525) to tan (RMNH Coel 50545) in color when preserved. Polyps arise from a well-developed stoloniferous coenenchyme in rows, with most found along the upper and outer edges of flat, paddle-shaped sponges (Figures <xref ref-type="fig" rid="F18">18C, D</xref>). No polyps found on the lower ‘foot’ or ‘stalk’ of sponges.</p></tp:treatment-sec><tp:treatment-sec sec-type="Distribution"><title>Distribution.</title><p><bold>Regions recorded in this study</bold> (Figure <xref ref-type="fig" rid="F19">19</xref>). Northeast Sumba (6), Komodo Island (8).</p><p><bold>Past records.</bold> NA.</p></tp:treatment-sec><tp:treatment-sec sec-type="Remarks"><title>Remarks.</title><p>Similar in size to <italic><tp:taxon-name><tp:taxon-name-part taxon-name-part-type="genus">Parazoanthus</tp:taxon-name-part></tp:taxon-name></italic> sp. 2 above, we have included these two specimens as a separate putative species in this study. This is partly due to specimens being in association with a different sponge species (compare Figures <xref ref-type="fig" rid="F18">18B, C</xref>), as host specificity may differ between species (e.g. <xref ref-type="bibr" rid="B12">Crocker and Reiswig 1981</xref>; <xref ref-type="bibr" rid="B104">Swain and Wulff 2007</xref>). As well, <italic><tp:taxon-name><tp:taxon-name-part taxon-name-part-type="genus">Parazoanthus</tp:taxon-name-part></tp:taxon-name></italic> sp. 3 specimens are from deeper depths (75 to 91 m as opposed to 20 to 50 m) than <italic><tp:taxon-name><tp:taxon-name-part taxon-name-part-type="genus">Parazoanthus</tp:taxon-name-part></tp:taxon-name></italic> sp. 2.</p></tp:treatment-sec><tp:treatment-sec><!--Section generated to contain objects referenced in tp:taxon-treatment.--><fig id="F18" position="float" orientation="portrait"><label>Figure 18.</label><caption><p>Images of <italic><tp:taxon-name><tp:taxon-name-part taxon-name-part-type="genus">Parazoanthus</tp:taxon-name-part></tp:taxon-name></italic> species from specimens and photographic records in this study. <bold>A</bold> <italic><tp:taxon-name><tp:taxon-name-part taxon-name-part-type="genus">Parazoanthus</tp:taxon-name-part></tp:taxon-name></italic> sp. 1 on cave ceiling at station WAK.24, Ndaa Atoll northwest outer slope, REA Wakatobi National Park, Southeast Sulawesi, Tukang Besi Islands, Wakatobi, May 12, 2003 <bold>B</bold> <italic><tp:taxon-name><tp:taxon-name-part taxon-name-part-type="genus">Parazoanthus</tp:taxon-name-part></tp:taxon-name></italic> sp. 2 at Southeast Likuan, Bunaken, North Sulawesi, May 10, 1998; and <bold>C</bold> and <bold>D</bold> <italic><tp:taxon-name><tp:taxon-name-part taxon-name-part-type="genus">Parazoanthus</tp:taxon-name-part></tp:taxon-name></italic> sp. 3 specimen RMNH Coel 40545, Snellius–II Expedition station 4.051, east of Melolo, northeast Sumba, depth = 75 to 90 m, collected on September 13, 1984 by rectangular dredge. Scales in <bold>C</bold> and <bold>D</bold> 1 cm.</p></caption><graphic xmlns:xlink="http://www.w3.org/1999/xlink" xlink:href="zookeys-444-001-g018.jpg" position="float" orientation="portrait" xlink:type="simple" id="oo_32435.jpg"/></fig><fig id="F19" position="float" orientation="portrait"><label>Figure 19.</label><caption><p>Distribution of <italic><tp:taxon-name><tp:taxon-name-part taxon-name-part-type="genus">Parazoanthus</tp:taxon-name-part></tp:taxon-name></italic> species from specimens and photographic records from this study. <italic><tp:taxon-name><tp:taxon-name-part taxon-name-part-type="genus">Parazoanthus</tp:taxon-name-part></tp:taxon-name></italic> sp. 1 specimens in red, <italic><tp:taxon-name><tp:taxon-name-part taxon-name-part-type="genus">Parazoanthus</tp:taxon-name-part></tp:taxon-name></italic> sp. 2 in green, and <italic><tp:taxon-name><tp:taxon-name-part taxon-name-part-type="genus">Parazoanthus</tp:taxon-name-part></tp:taxon-name></italic> sp. 3 in blue. Region numbers correspond to locations given in species’ information. Boxes indicate presence of specimens (with or without photographic records), while circles indicate only photographic records. Overlapping symbols indicate the same region.</p></caption><graphic xmlns:xlink="http://www.w3.org/1999/xlink" xlink:href="zookeys-444-001-g019.jpg" position="float" orientation="portrait" xlink:type="simple" id="oo_32436.jpg"/></fig></tp:treatment-sec><ref-list><ref id="B12"><mixed-citation xmlns:xlink="http://www.w3.org/1999/xlink" xlink:type="simple"><person-group><name name-style="western"><surname>Crocker</surname><given-names>LA</given-names></name><name name-style="western"><surname>Reiswig</surname><given-names>HM</given-names></name></person-group> (<year>1981</year>) <article-title>Host specificity in sponge encrusting <tp:taxon-name><tp:taxon-name-part taxon-name-part-type="order">Zoanthidea</tp:taxon-name-part></tp:taxon-name> (<tp:taxon-name><tp:taxon-name-part taxon-name-part-type="class">Anthozoa</tp:taxon-name-part></tp:taxon-name>, <tp:taxon-name><tp:taxon-name-part taxon-name-part-type="order">Zoantharia</tp:taxon-name-part></tp:taxon-name>) of Barbados, West–Indies.</article-title><source>Marine Biology</source><volume>65</volume>: <fpage>231</fpage>–<lpage>236</lpage>. doi: <ext-link ext-link-type="doi" xlink:href="10.1007/BF00397116" xlink:type="simple">10.1007/BF00397116</ext-link></mixed-citation></ref><ref id="B104"><mixed-citation xmlns:xlink="http://www.w3.org/1999/xlink" xlink:type="simple"><person-group><name name-style="western"><surname>Swain</surname><given-names>TD</given-names></name><name name-style="western"><surname>Wulff</surname><given-names>JL</given-names></name></person-group> (<year>2007</year>) <article-title>Diversity and specificity of Caribbean sponge–zoanthid symbioses: a foundation for understanding the adaptive significance of symbioses and generating hypotheses about higher–order systematics.</article-title><source>Biological Journal of the Linnean Society</source><volume>92</volume>(<issue>4</issue>): <fpage>695</fpage>–<lpage>711</lpage>. doi: <ext-link ext-link-type="doi" xlink:href="10.1111/j.1095-8312.2007.00861.x" xlink:type="simple">10.1111/j.1095-8312.2007.00861.x</ext-link></mixed-citation></ref></ref-list></tp:taxon-treatment>
