# Supplementary material for: Shallow-water zoantharians (Cnidaria, Hexacorallia) from the Central Indo-Pacific
Source: Zookeys. 2014 Oct 7;(444):1–57. doi: 10.3897/zookeys.444.7537 (PMC4205731; doi:10.3897/zookeys.444.7537)
Supplement: XML Treatment for Epizoanthus illoricatus [file zookeys.444.7537-treatment23.xml]

<!DOCTYPE tp:taxon-treatment
  PUBLIC "-//TaxonX//DTD Taxonomic Treatment Publishing DTD v0 20100105//EN" "tax-treatment-NSO.dtd">
<tp:taxon-treatment xmlns:tp="http://www.plazi.org/taxpub"><tp:treatment-meta><kwd-group><label>Taxon classification</label><kwd><named-content content-type="kingdom">Animalia</named-content></kwd><kwd><named-content content-type="order">Zoantharia</named-content></kwd><kwd><named-content content-type="family">Epizoanthidae</named-content></kwd></kwd-group><mixed-citation publication-type="journal"><person-group><name><surname>Reimer</surname><given-names>James D.</given-names></name><name><surname>Poliseno</surname><given-names>Angelo</given-names></name><name><surname>Hoeksema</surname><given-names>Bert W.</given-names></name></person-group><article-title>Shallow-water zoantharians (<tp:taxon-name><tp:taxon-name-part taxon-name-part-type="phylum">Cnidaria</tp:taxon-name-part></tp:taxon-name>, <tp:taxon-name><tp:taxon-name-part taxon-name-part-type="subclass">Hexacorallia</tp:taxon-name-part></tp:taxon-name>) from the Central Indo-Pacific</article-title><source>Zookeys</source><day>7</day><month>10</month><year>2014</year><volume>2014</volume><issue>444</issue><fpage>1</fpage><lpage>57</lpage><pub-id pub-id-type="doi">10.3897/zookeys.444.7537</pub-id></mixed-citation></tp:treatment-meta><tp:nomenclature><label>23.</label><tp:taxon-name>
                                            <tp:taxon-name-part taxon-name-part-type="genus">Epizoanthus</tp:taxon-name-part>
                                            <tp:taxon-name-part taxon-name-part-type="species">illoricatus</tp:taxon-name-part>
                                        </tp:taxon-name><tp:taxon-authority>Tischbierek, 1930</tp:taxon-authority><xref ref-type="fig" rid="F20">Figures 20A</xref><xref ref-type="fig" rid="F21">, 21</xref></tp:nomenclature><tp:treatment-sec sec-type="Specimens examined"><title>Specimens examined</title><p>(n=4). RMNH Coel 40533, Snellius–II Expedition Station 4.222, south of Pulau Tarupa Kecil, Taka Bone Rate (<named-content xmlns:xlink="http://www.w3.org/1999/xlink" content-type="dwc:verbatimCoordinates" xlink:type="simple">06°31'30"S, 121°08'00"E</named-content>), depth 58 m, collected on October 15, 1984 by rectangular dredge; RMNH Coel 40546, Snellius–II Expedition Station 4.051, east of Melolo, northeast Sumba (<named-content xmlns:xlink="http://www.w3.org/1999/xlink" content-type="dwc:verbatimCoordinates" xlink:type="simple">09°53'30"S, 120°42'42"E</named-content>), depth = 75 to 90 m, collected on September 13, 1984 by rectangular dredge; RMNH Coel 40571, Ternate Expedition Station TER.27, Tanjung Ratemu, south of river, west Halmahera Sea (<named-content xmlns:xlink="http://www.w3.org/1999/xlink" content-type="dwc:verbatimCoordinates" xlink:type="simple">00°54'44"N, 127°29'10"E</named-content>), depth = 20 m, collected on November 08, 2007 by B.W. Hoeksema; RMNH Coel 40758, station LEM.32, north Sarena Kecil, Lembeh Strait, North Sulawesi (<named-content xmlns:xlink="http://www.w3.org/1999/xlink" content-type="dwc:verbatimCoordinates" xlink:type="simple">01°27'26"N, 125°13'38"E</named-content>), depth = 30 m, collected on February 16, 2012 by B.W. Hoeksema.</p></tp:treatment-sec><tp:treatment-sec sec-type="Photographic records"><title>Photographic records</title><p>(n=6). West Menjangan, West Bali (<named-content xmlns:xlink="http://www.w3.org/1999/xlink" content-type="dwc:verbatimCoordinates" xlink:type="simple">08°05'33"S, 114°29'47"E</named-content>) May 22, 1998 (3 different specimens); Maluku Expedition station MAL.21, north coast Ambon Bay, Tanjung Hatupero, east of Lilibooi, Ambon (<named-content xmlns:xlink="http://www.w3.org/1999/xlink" content-type="dwc:verbatimCoordinates" xlink:type="simple">03°44'S, 128°02'E</named-content>), November 20, 1996; southeast Likuan, Bunaken, North Sulawesi (<named-content xmlns:xlink="http://www.w3.org/1999/xlink" content-type="dwc:verbatimCoordinates" xlink:type="simple">01°36'N, 124°47'E</named-content>), May 10, 1998; station BER.04, south Pulau Derawan, East Kalimantan (<named-content xmlns:xlink="http://www.w3.org/1999/xlink" content-type="dwc:verbatimCoordinates" xlink:type="simple">02°17'03"N, 118°14'49”E</named-content>), October 18, 2003.</p></tp:treatment-sec><tp:treatment-sec sec-type="Description"><title>Description.</title><p>Originally described from the Philippines. Azooxanthellate. Polyps of this species often grow at the outer bends of the zig-zag shaped tubes, and combined with polyps’ smaller size and thin coenenchyme (Figure <xref ref-type="fig" rid="F20">20A</xref>), colonies appear to be much less crowded than as seen in <tp:taxon-name><tp:taxon-name-part taxon-name-part-type="genus">Epizoanthus</tp:taxon-name-part> <tp:taxon-name-part taxon-name-part-type="uncertainty-rank">aff.</tp:taxon-name-part> <tp:taxon-name-part taxon-name-part-type="species">illoricatus</tp:taxon-name-part></tp:taxon-name> (Figure <xref ref-type="fig" rid="F20">20B</xref>).</p><fig id="F20" position="float" orientation="portrait"><label>Figure 20.</label><caption><p>Images of <italic><tp:taxon-name><tp:taxon-name-part taxon-name-part-type="genus">Epizoanthus</tp:taxon-name-part></tp:taxon-name></italic> species from specimens and photographic records in this study. <bold>A</bold> <italic><tp:taxon-name><tp:taxon-name-part taxon-name-part-type="genus">Epizoanthus</tp:taxon-name-part> <tp:taxon-name-part taxon-name-part-type="species">illoricatus</tp:taxon-name-part></tp:taxon-name></italic> at west Pulau Menjangan, West Bali, May 22, 1998; and <bold>B</bold> <tp:taxon-name><tp:taxon-name-part taxon-name-part-type="genus">Epizoanthus</tp:taxon-name-part> <tp:taxon-name-part taxon-name-part-type="uncertainty-rank">aff.</tp:taxon-name-part> <tp:taxon-name-part taxon-name-part-type="species">illoricatus</tp:taxon-name-part></tp:taxon-name> at Tulamben, east coast of Bali, July 10, 1997.</p></caption><graphic xmlns:xlink="http://www.w3.org/1999/xlink" xlink:href="zookeys-444-001-g020.jpg" position="float" orientation="portrait" xlink:type="simple" id="oo_32437.jpg"/></fig><p>Polyps of specimens in the RMNH collection are generally less than 1 mm in diameter, and never more than 2 mm, and of approximately equal height. Coenenchyme generally light gray in color, oral disk and tentacles semi-translucent brown. Tentacles in images 20–22 in number, much thinner than as seen in <tp:taxon-name><tp:taxon-name-part taxon-name-part-type="genus">Epizoanthus</tp:taxon-name-part> <tp:taxon-name-part taxon-name-part-type="uncertainty-rank">aff.</tp:taxon-name-part> <tp:taxon-name-part taxon-name-part-type="species">illoricatus</tp:taxon-name-part></tp:taxon-name> below, with orange or white colored proximal tips, longer in length than oral disk diameter. The two deeper specimens (RMNH Coel 40533 and 40546) have highly developed thin coenenchymes covering the entire worm tubes’ surface, and are both dark black in color. On the other hand, the shallower specimens had some unitary polyps, and colonial polyps were often in clusters of two or three with poorly developed coenenchyme.</p><p>The morphological characters and dimensions observed in the specimens in this study agree well with the original description by <xref ref-type="bibr" rid="B105">Tischbierek (1930)</xref>.</p></tp:treatment-sec><tp:treatment-sec sec-type="Distribution"><title>Distribution.</title><p><bold>Regions recorded in this study</bold> (Figure <xref ref-type="fig" rid="F21">21</xref>). West Bali (4), northeast Sumba (6), Take Bone Rate (11), Moluccas (14), west Halmahera Sea (16), Lembeh Strait (17), Bunaken (18), Berau Islands (19).</p><fig id="F21" position="float" orientation="portrait"><label>Figure 21.</label><caption><p>Distribution of <italic><tp:taxon-name><tp:taxon-name-part taxon-name-part-type="genus">Epizoanthus</tp:taxon-name-part></tp:taxon-name></italic> species from specimens and photographic records from this study. <italic><tp:taxon-name><tp:taxon-name-part taxon-name-part-type="genus">Epizoanthus</tp:taxon-name-part> <tp:taxon-name-part taxon-name-part-type="species">illoricatus</tp:taxon-name-part></tp:taxon-name></italic> specimens in red, and <tp:taxon-name><tp:taxon-name-part taxon-name-part-type="genus">Epizoanthus</tp:taxon-name-part> <tp:taxon-name-part taxon-name-part-type="uncertainty-rank">aff.</tp:taxon-name-part> <tp:taxon-name-part taxon-name-part-type="species">illoricatus</tp:taxon-name-part></tp:taxon-name> in green. Region numbers correspond to locations given in species’ information. Boxes indicate presence of specimens (with or without photographic records), while circles indicate only photographic records.</p></caption><graphic xmlns:xlink="http://www.w3.org/1999/xlink" xlink:href="zookeys-444-001-g021.jpg" position="float" orientation="portrait" xlink:type="simple" id="oo_32438.jpg"/></fig><p><bold>Past records.</bold> Originally described from Manila, and subsequently reported from Taiwan (<xref ref-type="bibr" rid="B83">Reimer et al. 2013a</xref>), New Caledonia (<xref ref-type="bibr" rid="B93">Sinniger 2006</xref>), Palau (<xref ref-type="bibr" rid="B82">Reimer et al. 2014a</xref>), and Osprey Reef, Australia in the Coral Sea (<xref ref-type="bibr" rid="B54">Lindsay et al. 2012</xref>), indicating a western Indo-Pacific distribution. Found from specimens in this study as shallow as 20 m, and as deep as 90 m, similar to depths reported at Osprey Reef (=82.5 m) (<xref ref-type="bibr" rid="B54">Lindsay et al. 2012</xref>).</p></tp:treatment-sec><tp:treatment-sec sec-type="Remarks"><title>Remarks.</title><p>Until this report, any <italic><tp:taxon-name><tp:taxon-name-part taxon-name-part-type="genus">Epizoanthus</tp:taxon-name-part></tp:taxon-name></italic> spp. on a zig-zag shaped eunicid worm was recorded as <italic><tp:taxon-name><tp:taxon-name-part taxon-name-part-type="genus">Epizoanthus</tp:taxon-name-part> <tp:taxon-name-part taxon-name-part-type="species">illoricatus</tp:taxon-name-part></tp:taxon-name></italic>. However, from the preliminary analyses here, it appears that there may be two or more species within this group. Thus, previous records must be treated with caution.</p></tp:treatment-sec><ref-list><ref id="B105"><mixed-citation xmlns:xlink="http://www.w3.org/1999/xlink" xlink:type="simple"><person-group><name name-style="western"><surname>Tischbierek</surname><given-names>H</given-names></name></person-group> (<year>1930</year>) <article-title>Zoanthiden auf Wurmrohren.</article-title><source>Zoologischer Anzeiger</source><volume>91</volume>: <fpage>91</fpage>–<lpage>95</lpage>.</mixed-citation></ref><ref id="B83"><mixed-citation xmlns:xlink="http://www.w3.org/1999/xlink" xlink:type="simple"><person-group><name name-style="western"><surname>Reimer</surname><given-names>JD</given-names></name><name name-style="western"><surname>Irei</surname><given-names>Y</given-names></name><name name-style="western"><surname>Fujii</surname><given-names>T</given-names></name><name name-style="western"><surname>Yang</surname><given-names>SY</given-names></name></person-group> (<year>2013a</year>) <article-title>Phylogenetic analyses of shallow water zoanthids (<tp:taxon-name><tp:taxon-name-part taxon-name-part-type="phylum">Cnidaria</tp:taxon-name-part></tp:taxon-name>: <tp:taxon-name><tp:taxon-name-part taxon-name-part-type="subclass">Hexacorallia</tp:taxon-name-part></tp:taxon-name>) and their <italic><tp:taxon-name><tp:taxon-name-part taxon-name-part-type="genus">Symbiodinium</tp:taxon-name-part></tp:taxon-name></italic> spp. from Taiwan.</article-title><source>Zoological Studies</source><volume>52</volume>: <lpage>38</lpage>; 1–16.</mixed-citation></ref><ref id="B93"><mixed-citation xmlns:xlink="http://www.w3.org/1999/xlink" xlink:type="simple"><person-group><name name-style="western"><surname>Sinniger</surname><given-names>F</given-names></name></person-group> (<year>2006</year>) <article-title>Zoanthids of New Caledonia.</article-title> In: <person-group><name name-style="western"><surname>Payri</surname><given-names>C</given-names></name><name name-style="western"><surname>Richier</surname><given-names>de Forges B</given-names></name></person-group> (<role>Eds</role>) <source>Compendium of marine species from New Caledonia</source>. <publisher-name>IRD Editions</publisher-name>, <publisher-loc>Noumea</publisher-loc>, <fpage>127</fpage>–<lpage>128</lpage>.</mixed-citation></ref><ref id="B82"><mixed-citation xmlns:xlink="http://www.w3.org/1999/xlink" xlink:type="simple"><person-group><name name-style="western"><surname>Reimer</surname><given-names>JD</given-names></name><name name-style="western"><surname>Albinsky</surname><given-names>D</given-names></name><name name-style="western"><surname>Yang</surname><given-names>SY</given-names></name><name name-style="western"><surname>Lorion</surname><given-names>J</given-names></name></person-group> (<year>2014a</year>) <article-title>Zoanthid (<tp:taxon-name><tp:taxon-name-part taxon-name-part-type="phylum">Cnidaria</tp:taxon-name-part></tp:taxon-name>: <tp:taxon-name><tp:taxon-name-part taxon-name-part-type="class">Anthozoa</tp:taxon-name-part></tp:taxon-name>: <tp:taxon-name><tp:taxon-name-part taxon-name-part-type="subclass">Hexacorallia</tp:taxon-name-part></tp:taxon-name>: <tp:taxon-name><tp:taxon-name-part taxon-name-part-type="order">Zoantharia</tp:taxon-name-part></tp:taxon-name>) species of coral reefs in Palau.</article-title><source>Marine Biodiversity</source><volume>44</volume>: <fpage>37</fpage>–<lpage>44</lpage>. doi: <ext-link ext-link-type="doi" xlink:href="10.1007/s12526-013-0180-5" xlink:type="simple">10.1007/s12526-013-0180-5</ext-link></mixed-citation></ref><ref id="B54"><mixed-citation xmlns:xlink="http://www.w3.org/1999/xlink" xlink:type="simple"><person-group><name name-style="western"><surname>Lindsay</surname><given-names>DJ</given-names></name><name name-style="western"><surname>Yoshida</surname><given-names>H</given-names></name><name name-style="western"><surname>Uemura</surname><given-names>K</given-names></name><name name-style="western"><surname>Yamamoto</surname><given-names>H</given-names></name><name name-style="western"><surname>Ishibashi</surname><given-names>H</given-names></name><name name-style="western"><surname>Nishikawa</surname><given-names>J</given-names></name><name name-style="western"><surname>Reimer</surname><given-names>JD</given-names></name><name name-style="western"><surname>Fitzpatrick</surname><given-names>R</given-names></name></person-group> (<year>2012</year>) <article-title>The unthered remotely–operated vehicle PICASSO–1 and its deployment from chartered dive vessels for deep–sea surveys off Okinawa, Japan, and Osprey Reef, Coral Sea, Australia.</article-title><source>Marine Technology Society Journal</source><volume>46</volume>: <fpage>20</fpage>–<lpage>32</lpage>. doi: <ext-link ext-link-type="doi" xlink:href="10.4031/MTSJ.46.4.3" xlink:type="simple">10.4031/MTSJ.46.4.3</ext-link></mixed-citation></ref></ref-list></tp:taxon-treatment>
