# Supplementary material for: Shallow-water zoantharians (Cnidaria, Hexacorallia) from the Central Indo-Pacific
Source: Zookeys. 2014 Oct 7;(444):1–57. doi: 10.3897/zookeys.444.7537 (PMC4205731; doi:10.3897/zookeys.444.7537)
Supplement: XML Treatment for Epizoanthus aff. illoricatus [file zookeys.444.7537-treatment24.xml]

<!DOCTYPE tp:taxon-treatment
  PUBLIC "-//TaxonX//DTD Taxonomic Treatment Publishing DTD v0 20100105//EN" "tax-treatment-NSO.dtd">
<tp:taxon-treatment xmlns:tp="http://www.plazi.org/taxpub"><tp:treatment-meta><kwd-group><label>Taxon classification</label><kwd><named-content content-type="kingdom">Animalia</named-content></kwd><kwd><named-content content-type="order">Zoantharia</named-content></kwd><kwd><named-content content-type="family">Epizoanthidae</named-content></kwd></kwd-group><mixed-citation publication-type="journal"><person-group><name><surname>Reimer</surname><given-names>James D.</given-names></name><name><surname>Poliseno</surname><given-names>Angelo</given-names></name><name><surname>Hoeksema</surname><given-names>Bert W.</given-names></name></person-group><article-title>Shallow-water zoantharians (<tp:taxon-name><tp:taxon-name-part taxon-name-part-type="phylum">Cnidaria</tp:taxon-name-part></tp:taxon-name>, <tp:taxon-name><tp:taxon-name-part taxon-name-part-type="subclass">Hexacorallia</tp:taxon-name-part></tp:taxon-name>) from the Central Indo-Pacific</article-title><source>Zookeys</source><day>7</day><month>10</month><year>2014</year><volume>2014</volume><issue>444</issue><fpage>1</fpage><lpage>57</lpage><pub-id pub-id-type="doi">10.3897/zookeys.444.7537</pub-id></mixed-citation></tp:treatment-meta><tp:nomenclature><label>24.</label><tp:taxon-name>
                                            <tp:taxon-name-part taxon-name-part-type="genus">Epizoanthus</tp:taxon-name-part>
                                            <tp:taxon-name-part taxon-name-part-type="uncertainty-rank">aff.</tp:taxon-name-part>
                                            <tp:taxon-name-part taxon-name-part-type="species">illoricatus</tp:taxon-name-part>
                                        </tp:taxon-name><tp:taxon-authority>Tischbierek, 1930</tp:taxon-authority><xref ref-type="fig" rid="F20">Figures 20B</xref><xref ref-type="fig" rid="F21">, 21</xref><!--PageBreak--><!--PageBreak--><!--PageBreak--><!--PageBreak--></tp:nomenclature><tp:treatment-sec sec-type="Specimens"><title>Specimens</title><p>(n=2). RMNH Coel 40536, Snellius–II Station 4.058, east of Melolo, northeast Sumba (<named-content xmlns:xlink="http://www.w3.org/1999/xlink" content-type="dwc:verbatimCoordinates" xlink:type="simple">09°51'S, 120°45'E</named-content>), depth = 180 m, collected on September 14, 1984 by rectangular dredge; RMNH Coel 40547, Snellius–II Station 4.051, east of Melolo, northeast Sumba (<named-content xmlns:xlink="http://www.w3.org/1999/xlink" content-type="dwc:verbatimCoordinates" xlink:type="simple">09°53'30"S, 120°42'42"E</named-content>), depth = 75 to 90 m, collected on September 13, 1984 by rectangular dredge.</p></tp:treatment-sec><tp:treatment-sec sec-type="Photographic records"><title>Photographic records</title><p>(n=12). Desa Ped, north Nusa Penida, east Bali (<named-content xmlns:xlink="http://www.w3.org/1999/xlink" content-type="dwc:verbatimCoordinates" xlink:type="simple">08°40'28"S, 115°30'50"E</named-content>), May 28, 1998; 4 specimens from Tulamben, east Bali (<named-content xmlns:xlink="http://www.w3.org/1999/xlink" content-type="dwc:verbatimCoordinates" xlink:type="simple">08°16'26"S, 115°35'28"E</named-content>), July 9–10, 1997; Nusa Penida, east Bali, (<named-content xmlns:xlink="http://www.w3.org/1999/xlink" content-type="dwc:verbatimCoordinates" xlink:type="simple">08°40'23"S, 115°29'13"E</named-content>), May 27, 1998; Kapoposang, Spermonde Archipelago, South Sulawesi (<named-content xmlns:xlink="http://www.w3.org/1999/xlink" content-type="dwc:verbatimCoordinates" xlink:type="simple">04°41'40"S, 118°54'55"E</named-content>), June 24, 1997, August 8, 1997; west Pulau Samalona, Spermonde Archipelago, South Sulawesi (<named-content xmlns:xlink="http://www.w3.org/1999/xlink" content-type="dwc:verbatimCoordinates" xlink:type="simple">05°07'30"S, 119°20'15"E</named-content>), September 16, <!--PageBreak-->1997; Fauna Malesiana Maluku Expedition station MAL.10, south coast of Ambon Bay, east of Eri, Ambon (<named-content xmlns:xlink="http://www.w3.org/1999/xlink" content-type="dwc:verbatimCoordinates" xlink:type="simple">03°45'S, 128°08'E</named-content>), November 12, 1996; Maluku Expedition station MAL.12, north coast near Morela, Ambon (<named-content xmlns:xlink="http://www.w3.org/1999/xlink" content-type="dwc:verbatimCoordinates" xlink:type="simple">03°33'S, 128°12'E</named-content>), November 13–14, 1996; Maluku Expedition station MAL.19, Tanjung Batu Dua, east of Hatu, north coast Ambon Bay, Ambon (<named-content xmlns:xlink="http://www.w3.org/1999/xlink" content-type="dwc:verbatimCoordinates" xlink:type="simple">03°43'S, 128°03'E</named-content>), November 19, 1996; Fauna Malesiana Marine Sulawesi Expedition station SUL.16, bay east of Tanjung Labuhankompeni, Pulau Lembeh, Lembeh Strait, North Sulawesi <!--PageBreak-->(<named-content xmlns:xlink="http://www.w3.org/1999/xlink" content-type="dwc:verbatimCoordinates" xlink:type="simple">01°26'N, 125°11'E</named-content>), October 23, 1994; west Pulau Siladen, Bunaken, North Sulawesi (<named-content xmlns:xlink="http://www.w3.org/1999/xlink" content-type="dwc:verbatimCoordinates" xlink:type="simple">01°38'N, 124°46'E</named-content>), May 2, 1998.</p></tp:treatment-sec><tp:treatment-sec sec-type="Description"><title>Description.</title><p>Azooxanthellate. As <italic><tp:taxon-name><tp:taxon-name-part taxon-name-part-type="genus">Epizoanthus</tp:taxon-name-part> <tp:taxon-name-part taxon-name-part-type="species">illoricatus</tp:taxon-name-part></tp:taxon-name></italic> above, obligate epibiont on eunicid worms. Polyps of this putative species are at least twice as big in diameter as <italic><tp:taxon-name><tp:taxon-name-part taxon-name-part-type="genus">Epizoanthus</tp:taxon-name-part> <tp:taxon-name-part taxon-name-part-type="species">illoricatus</tp:taxon-name-part></tp:taxon-name></italic> (average 2.1 mm, compared with a maximum of 2 mm for <italic><tp:taxon-name><tp:taxon-name-part taxon-name-part-type="genus">Epizoanthus</tp:taxon-name-part> <tp:taxon-name-part taxon-name-part-type="species">illoricatus</tp:taxon-name-part></tp:taxon-name></italic>), and many times bigger in terms of volume. Additionally, both specimens have brown coenenchyme and scapus, different from the light gray coenenchyme and brownish oral disk reported for <italic><tp:taxon-name><tp:taxon-name-part taxon-name-part-type="genus">Epizoanthus</tp:taxon-name-part> <tp:taxon-name-part taxon-name-part-type="species">illoricatus</tp:taxon-name-part></tp:taxon-name></italic> (Figure <xref ref-type="fig" rid="F20">20B</xref>). In situ images show colonies with cream, brown, red-brown, orange-brown or tan coenenchyme and scapus, often with white tentacles that are comparatively shorter and thicker than in <italic><tp:taxon-name><tp:taxon-name-part taxon-name-part-type="genus">Epizoanthus</tp:taxon-name-part> <tp:taxon-name-part taxon-name-part-type="species">illoricatus</tp:taxon-name-part></tp:taxon-name></italic>. The coenenchyme of this putative species is much more developed than <italic><tp:taxon-name><tp:taxon-name-part taxon-name-part-type="genus">Epizoanthus</tp:taxon-name-part> <tp:taxon-name-part taxon-name-part-type="species">illoricatus</tp:taxon-name-part></tp:taxon-name></italic>, with polyps arising from not only bends of the zig-zag shaped eunicid tube, but also from other locations. The result is a colony that has a higher density of polyps than <italic><tp:taxon-name><tp:taxon-name-part taxon-name-part-type="genus">Epizoanthus</tp:taxon-name-part> <tp:taxon-name-part taxon-name-part-type="species">illoricatus</tp:taxon-name-part></tp:taxon-name></italic>. In <italic><tp:taxon-name><tp:taxon-name-part taxon-name-part-type="genus">Epizoanthus</tp:taxon-name-part> <tp:taxon-name-part taxon-name-part-type="species">illoricatus</tp:taxon-name-part></tp:taxon-name></italic>, often the zig-zag shape of the eunicid tube is visible between polyps, but this is rarely the case in <tp:taxon-name><tp:taxon-name-part taxon-name-part-type="genus">Epizoanthus</tp:taxon-name-part> <tp:taxon-name-part taxon-name-part-type="uncertainty-rank">aff.</tp:taxon-name-part> <tp:taxon-name-part taxon-name-part-type="species">illoricatus</tp:taxon-name-part></tp:taxon-name> (Figure <xref ref-type="fig" rid="F20">20B</xref>).</p><!--PageBreak--></tp:treatment-sec><tp:treatment-sec sec-type="Distribution"><title>Distribution.</title><p><bold>Regions recorded in this study</bold> (Figure <xref ref-type="fig" rid="F21">21</xref>): East Bali (5), northeast Sumba (6), Spermonde Archipelago (9), Moluccas (14), Lembeh Strait (17), Bunaken (18).</p><p><bold>Past records.</bold> NA.</p></tp:treatment-sec><tp:treatment-sec sec-type="Remarks"><title>Remarks.</title><p>Although the two specimens here were found at deeper depths (75 to 190 m), numerous photographic records show that this species and <italic><tp:taxon-name><tp:taxon-name-part taxon-name-part-type="genus">Epizoanthus</tp:taxon-name-part> <tp:taxon-name-part taxon-name-part-type="species">illoricatus</tp:taxon-name-part></tp:taxon-name></italic> have an overlapping depth range. Examination of DNA sequences combined with detailed morphological analyses should help clear up the relationship between this putative species and <italic><tp:taxon-name><tp:taxon-name-part taxon-name-part-type="genus">Epizoanthus</tp:taxon-name-part> <tp:taxon-name-part taxon-name-part-type="species">illoricatus</tp:taxon-name-part></tp:taxon-name></italic>, although preliminary molecular analyses show differences between the two groups (H. Kise and J.D. Reimer, unpubl. data). It is likely records and museum specimens identified as <italic><tp:taxon-name><tp:taxon-name-part taxon-name-part-type="genus">Epizoanthus</tp:taxon-name-part> <tp:taxon-name-part taxon-name-part-type="species">illoricatus</tp:taxon-name-part></tp:taxon-name></italic> from the central Indo-Pacific include both types mentioned in this study.</p></tp:treatment-sec><tp:treatment-sec><!--Section generated to contain objects referenced in tp:taxon-treatment.--><fig id="F20" position="float" orientation="portrait"><label>Figure 20.</label><caption><p>Images of <italic><tp:taxon-name><tp:taxon-name-part taxon-name-part-type="genus">Epizoanthus</tp:taxon-name-part></tp:taxon-name></italic> species from specimens and photographic records in this study. <bold>A</bold> <italic><tp:taxon-name><tp:taxon-name-part taxon-name-part-type="genus">Epizoanthus</tp:taxon-name-part> <tp:taxon-name-part taxon-name-part-type="species">illoricatus</tp:taxon-name-part></tp:taxon-name></italic> at west Pulau Menjangan, West Bali, May 22, 1998; and <bold>B</bold> <tp:taxon-name><tp:taxon-name-part taxon-name-part-type="genus">Epizoanthus</tp:taxon-name-part> <tp:taxon-name-part taxon-name-part-type="uncertainty-rank">aff.</tp:taxon-name-part> <tp:taxon-name-part taxon-name-part-type="species">illoricatus</tp:taxon-name-part></tp:taxon-name> at Tulamben, east coast of Bali, July 10, 1997.</p></caption><graphic xmlns:xlink="http://www.w3.org/1999/xlink" xlink:href="zookeys-444-001-g020.jpg" position="float" orientation="portrait" xlink:type="simple" id="oo_32437.jpg"/></fig><fig id="F21" position="float" orientation="portrait"><label>Figure 21.</label><caption><p>Distribution of <italic><tp:taxon-name><tp:taxon-name-part taxon-name-part-type="genus">Epizoanthus</tp:taxon-name-part></tp:taxon-name></italic> species from specimens and photographic records from this study. <italic><tp:taxon-name><tp:taxon-name-part taxon-name-part-type="genus">Epizoanthus</tp:taxon-name-part> <tp:taxon-name-part taxon-name-part-type="species">illoricatus</tp:taxon-name-part></tp:taxon-name></italic> specimens in red, and <tp:taxon-name><tp:taxon-name-part taxon-name-part-type="genus">Epizoanthus</tp:taxon-name-part> <tp:taxon-name-part taxon-name-part-type="uncertainty-rank">aff.</tp:taxon-name-part> <tp:taxon-name-part taxon-name-part-type="species">illoricatus</tp:taxon-name-part></tp:taxon-name> in green. Region numbers correspond to locations given in species’ information. Boxes indicate presence of specimens (with or without photographic records), while circles indicate only photographic records.</p></caption><graphic xmlns:xlink="http://www.w3.org/1999/xlink" xlink:href="zookeys-444-001-g021.jpg" position="float" orientation="portrait" xlink:type="simple" id="oo_32438.jpg"/></fig></tp:treatment-sec></tp:taxon-treatment>
